# Supplementary material for: Local production of reactive oxygen species drives vincristine-induced axon degeneration
Source: Cell Death Dis. 2023 Dec 8;14(12):807. doi: 10.1038/s41419-023-06227-8 (PMC10709426; doi:10.1038/s41419-023-06227-8)
Supplement: Supplementary file 4 — Sup File 1 [file 41419_2023_6227_MOESM4_ESM.xlsx]

## Sheet: Information
		Name of the sheet	Comparison	Enriched depleted?	Analysis
		AvsCB DE Upreg	Axon Vs CB	Enriched	na
		AvsCB Up BP	Axon Vs CB	Enriched	Biological Process
		AvsCB Up CC	Axon Vs CB	Enriched	Cellular Compartment
		AvsCB Up MF	Axon Vs CB	Enriched	Molecular Function
		UTvsVinc Upreg	Axon untreated vs 5nM Vinc	Enriched	na
		UT vsVinc Downreg	Axon untreated vs 5nM Vinc	Depleted	na
		UT vsVinc Up CC	Axon untreated vs 5nM Vinc	Enriched	Cellular Compartment
		UTvsVinc Up MF	Axon untreated vs 5nM Vinc	Enriched	Molecular Function
		UTvsVinc Up BP	Axon untreated vs 5nM Vinc	Enriched	Biological Process
		UTvsVinc Down MF	Axon untreated vs 5nM Vinc	Depleted	Molecular Function
		UTvsVinc Down BP	Axon untreated vs 5nM Vinc	Depleted	Biological Process
		UTvsVinc Down CC	Axon untreated vs 5nM Vinc	Depleted	Cellular Compartment
		AvsCB DE downreg	Axon Vs CB	Depleted	na
		AvsCB Down MF	Axon Vs CB	Depleted	Molecular Function
		AvsCB Down CC	Axon Vs CB	Depleted	Cellular Compartment
		AvsCB Down BP	Axon Vs CB	Depleted	Biological Process

## Sheet: AvsCB DE Upreg
Gene	Fold_Change	p_Value
AARSD1	2.039	1.68092e-06
ACTN1	2.235	0.000866352
ACTR3B	2.3	0.0337562
ADD1	1.732	5.00302e-06
ADD2	1.663	6.05738e-05
ALCAM	2.159	0.00108192
ANK1	1.611	0.0252712
ANK2	1.643	0.00181032
ANKRD13A	2.048	0.00316742
AP2A1	1.536	0.0253895
AP2A2	1.542	0.00826061
AP2M1	1.763	3.09633e-05
ARHGAP17	3.637	2.12388e-05
ARHGAP35	1.692	0.00805485
ARHGEF7	2.006	9.60637e-05
ARVCF	6.178	0.00369274
ATCAY	1.944	0.00293788
ATP1A3	1.795	0.0129155
ATP2B2	1.813	0.0118705
ATP6V0C	1.659	0.0398163
ATP6V1A	1.515	0.00075995
BRSK1	5.572	0.0445844
BRSK2	1.754	0.00683801
CACNA2D1	2.149	0.00401118
CADM1	2.229	0.0352035
CADM3	2.112	0.000396891
CADPS	2.286	0.000917806
CAP2	1.746	0.000872833
CASK	2.147	1.23154e-06
CD276	1.776	0.0348803
CDH13	2.247	0.00993734
CDH2	1.989	2.82929e-05
CKAP5	1.744	0.00776601
CLDN6	1.855	0.0303141
CLTC	2.31	0.00275459
CNP	2.045	0.00479395
CNTFR	1.962	0.0371904
CNTN1	1.905	0.00031047
CNTN5	4.624	0.00016994
CNTNAP2	3.881	0.0229241
CTNNA1	2.145	0.024469
CTNNA2	2.279	1.70424e-07
CTNNB1	1.717	0.0129318
CTNND1	1.751	0.000309474
CTNND2	3.084	8.77773e-05
CXADR	1.615	0.00134269
DAAM1	2.093	0.0118229
DCC	2.023	0.000662477
DDAH1	1.577	0.00260551
DLGAP4	1.566	7.54883e-05
DMTN	1.624	0.00798935
DNM1	1.883	9.97588e-05
DNM1L	1.514	0.0113166
DNM2	1.593	0.00684168
DOCK11	2.529	0.0324174
DPYSL2	1.742	9.79927e-07
DPYSL3	1.653	5.73487e-05
DPYSL4	1.691	5.19412e-06
DPYSL5	1.606	9.23388e-06
EFR3B	2.011	0.0376542
EHD1	1.618	3.02065e-06
EPHA2	5.665	0.0032173
EPHA4	3.244	0.000103236
EPHB2	2.14	0.000502804
ERC1	1.874	0.0254537
EXOC1	1.831	0.0332335
EXOC3	2.431	7.19134e-05
EXOC4	1.84	3.14655e-05
EXOC5	1.993	0.000587518
EXOC6B	1.698	0.0105816
EZR	1.704	1.31595e-05
FGD4	3.475	0.000432903
FLNA	2.368	1.44122e-05
FLNB	1.916	2.15591e-05
FLNC	2.314	5.67073e-05
FMNL2	1.529	0.0329588
FSD1	3.131	6.03767e-09
FSD1L	1.777	5.22999e-05
FXYD6	2.02	0.00245288
FYN	1.943	0.0085479
GAK	1.833	0.00168057
GART	1.502	0.0211335
GDI1	1.525	2.94122e-05
GDI2	1.581	7.08374e-05
GGT7	1.898	5.3096e-05
GIGYF2	5.85	0.0395738
GNA11	1.507	0.00452879
GNA13	1.779	0.00421953
GNAI1	1.544	0.00350237
GNAI2	1.531	0.00533252
GNAI3	1.839	0.0272915
GNAO1	1.555	1.25967e-05
GNAQ	1.557	0.000485049
GNAS	1.77	3.26122e-05
GNB1	1.606	0.0488928
GSTM2	1.798	0.0112127
HECTD4	2.038	0.000852351
HSPA12A	1.536	0.000151471
IGSF3	1.731	0.00533252
INA	1.657	0.000800248
INPP5F	2.04	0.0441528
IQSEC1	1.792	0.00278242
ISYNA1	1.51	0.00886788
JUP	1.639	0.0236745
KALRN	1.859	0.00562155
KATNB1	2.756	0.00111347
KIF21A	1.826	0.00169636
KIF21B	1.607	1.67783e-05
KIF5B	2.003	0.00260551
KIF5C	1.876	0.000459407
KLC2	2.07	0.00396093
KLC4	2.02	0.0134697
KRT18	2.09	0.000298337
KRT19	2.104	0.000157758
KRT8	2.107	1.40195e-06
L1CAM	2.033	0.0266922
LANCL2	1.547	0.0184872
LDLR	1.938	0.0349275
LRRC8A	1.936	0.0164912
LSAMP	2.066	5.22999e-05
MADD	2.287	0.000132899
MAP1B	1.523	0.00125704
MAP1S	2.286	2.80365e-07
MAPK8IP3	2.196	0.00193145
MAPRE3	1.61	0.00139214
MAPT	2.259	0.0152512
MARCKS	2.528	0.000494939
MARK1	3.082	0.00086069
MB21D2	3.106	0.000148149
MGEA5	1.8	0.00537712
MPP3	4.397	0.000644264
MPP6	1.679	0.0266944
MSN	2.064	0.00026028
MTHFD1	1.715	0.0104476
MTMR1	2.001	0.00174165
MYH10	1.648	0.0285525
MYO1B	2.032	0.0113096
MYO1D	4.178	0.0252832
MYO6	1.9	0.00805485
NAV1	8.971	2.50377e-06
NCAM1	2.22	0.00609847
NEDD4L	1.522	0.00124726
NEFH	2.396	0.0346985
NEFL	1.996	3.27853e-06
NEFM	1.621	0.00105912
NPEPPS	1.56	1.70581e-05
NRP1	1.908	0.0307082
NTM	1.944	0.000602273
NTRK2	1.886	0.0257323
NUDC	2.02	0.0400188
PAK1	1.523	0.0352035
PAK2	1.53	0.0318444
PDPK1	2.794	0.0317418
PFKP	2.069	0.0177662
PIP4K2C	1.795	0.00804858
PIP5K1C	2.816	0.00553023
PLCB1	3.599	0.004025
PLCB4	1.507	0.0448271
PLCL1	2.244	8.60478e-05
PLXNA1	1.818	0.00623283
PPAT	1.957	0.00271115
PPIP5K2	1.785	0.0071303
PRKAA1	2.681	0.00929684
PRKCA	1.77	0.00668842
PRPH	2.316	0.000910547
PTPN9	2.561	0.0152186
PTPRS	1.964	0.00118441
PURA	2.525	0.00117884
RAB35	1.679	0.000335417
RAB3A	1.611	0.0357228
RAB3D	1.683	0.00436488
RAB6A	1.646	0.00041534
RAB6B	1.757	0.000257628
RAB8B	1.617	0.0206547
RABGAP1	1.733	0.0126806
RDX	1.536	0.000587518
ROBO2	3.149	0.0153543
RRAS2	2.114	0.000540358
SBF1	2.096	0.0357253
SCN9A	3.589	0.0137705
2022-09-02	2.057	0.000180915
2022-09-07	1.762	0.00167842
2022-09-09	1.67	0.000984642
SH3GLB1	1.598	0.000242866
SH3GLB2	2.161	0.000388792
SLC1A2	3.451	0.0027882
SLC44A2	2.211	0.00830334
SNAP25	2.079	0.0110173
SNX30	1.717	0.0304355
SNX4	1.883	0.00305595
SRC	1.822	0.0415899
SRGAP1	1.806	6.34903e-05
STRN3	1.539	0.0307918
STRN4	2.487	0.00732156
STX1A	1.779	0.0140537
STX1B	1.844	8.18133e-05
SV2A	1.725	1.24733e-05
SYN1	1.652	0.025164
SYT1	1.838	2.51701e-05
TBCD	1.701	0.0239834
TCP11L1	2.39	0.00718223
TENM4	1.877	0.00912835
TLN2	1.809	0.0437227
TNPO3	2.249	0.0340643
TP53I3	5.283	0.0023669
TRAPPC9	1.838	0.0308013
TRIM36	1.714	6.89375e-05
TRIO	1.903	0.0036987
TUBB	1.67	0.000116997
TUBB2B	1.57	0.00250463
TUBB4A	1.597	0.00710432
UBA6	1.903	0.00151635
UBE2O	1.597	0.00130365
UMPS	1.599	0.0387642
VAT1	2.097	2.98762e-05
VAT1L	1.851	4.3829e-08
VCL	2.271	2.1383e-06
VIM	2.385	7.86062e-05
WASF1	1.539	0.0348803
WDR13	2.173	0.0348803
WDR7	1.624	0.0277628
WNK2	1.543	0.0061238
YKT6	2.148	0.0119627
ZYX	3.384	0.0153192

## Sheet: AvsCB Up BP
	ID	Description	GeneRatio	BgRatio	pvalue	p.adjust	qvalue	geneID	Count
GO:0007409	GO:0007409	axonogenesis	40/216	482/18560	7.24804e-23	2.33387e-19	1.75632e-19	ALCAM/ARHGAP35/BRSK1/BRSK2/CDH2/CNP/CTNNA2/DCC/DNM2/DPYSL2/DPYSL5/EPHA2/EPHA4/EPHB2/EZR/FYN/GDI1/KIF5B/KIF5C/L1CAM/MAP1B/MAP1S/MAPT/MYH10/NCAM1/NEFH/NEFL/NRP1/NTRK2/PAK1/PAK2/PLXNA1/PRKCA/PTPRS/RAB3A/ROBO2/SRC/TRIO/TUBB2B/VCL	40
GO:0022604	GO:0022604	regulation of cell morphogenesis	38/216	499/18560	1.96918e-20	3.17038e-17	2.38582e-17	ARHGAP35/ARHGEF7/BRSK1/BRSK2/CDH2/DCC/DMTN/DNM1L/DNM2/DPYSL2/EPHA4/EPHB2/EZR/FGD4/FLNA/FMNL2/FYN/GDI1/GNA13/KALRN/L1CAM/MAP1B/MAPT/MSN/MYH10/NEDD4L/NEFL/NRP1/NTRK2/PAK1/PAK2/PLXNA1/PTPRS/RDX/ROBO2/SRC/SYT1/TUBB2B	38
GO:0045216	GO:0045216	cell-cell junction organization	24/216	208/18560	2.82881e-17	2.77376e-14	2.08735e-14	ADD1/ANK2/ARVCF/CADM1/CADM3/CDH13/CDH2/CLDN6/CTNNA1/CTNNB1/CTNND1/CTNND2/CXADR/EPHA2/EPHA4/JUP/PAK2/PIP5K1C/PRKCA/RDX/SRC/TBCD/TLN2/VCL	24
GO:0010769	GO:0010769	regulation of cell morphogenesis involved in differentiation	28/216	310/18560	3.75532e-17	2.77376e-14	2.08735e-14	ARHGAP35/ARHGEF7/BRSK1/BRSK2/CDH2/DCC/DMTN/DNM1L/DNM2/DPYSL2/EPHA4/EPHB2/FLNA/GDI1/KALRN/L1CAM/MAP1B/MAPT/NEDD4L/NEFL/NRP1/NTRK2/PAK1/PAK2/PLXNA1/PTPRS/ROBO2/TUBB2B	28
GO:0034332	GO:0034332	adherens junction organization	16/216	67/18560	4.30708e-17	2.77376e-14	2.08735e-14	ADD1/CADM1/CADM3/CDH13/CDH2/CTNNA1/CTNNB1/CTNND1/EPHA4/JUP/PAK2/PIP5K1C/RDX/SRC/TBCD/VCL	16
GO:0050770	GO:0050770	regulation of axonogenesis	22/216	186/18560	3.73827e-16	2.0062e-13	1.50974e-13	ARHGAP35/BRSK1/BRSK2/CDH2/DCC/DNM2/DPYSL2/EPHA4/EPHB2/GDI1/L1CAM/MAP1B/MAPT/NEFL/NRP1/NTRK2/PAK1/PAK2/PLXNA1/PTPRS/ROBO2/TUBB2B	22
GO:0034329	GO:0034329	cell junction assembly	31/216	432/18560	4.6746e-16	2.15032e-13	1.61819e-13	ACTN1/ADD2/ANK2/ARHGEF7/ARVCF/CDH2/CLDN6/CNTN5/CTNNA1/CTNNB1/CTNND1/CTNND2/DMTN/EPHA2/EPHB2/FLNA/FLNC/JUP/MAP1B/NRP1/NTRK2/PAK2/PDPK1/PIP5K1C/PRKCA/PTPRS/ROBO2/SRC/TBCD/TLN2/VCL	31
GO:0031346	GO:0031346	positive regulation of cell projection organization	27/216	393/18560	1.21103e-13	4.87439e-11	3.66814e-11	AP2A1/ARHGAP35/ARHGEF7/CNTN1/DNM1L/DNM2/DOCK11/DPYSL3/EPHA4/FYN/GDI1/KALRN/KATNB1/L1CAM/MAP1B/MAPT/NEDD4L/NEFL/NRP1/NTRK2/PAK1/PLXNA1/RAB8B/ROBO2/SRC/SYT1/TUBB2B	27
GO:1990778	GO:1990778	protein localization to cell periphery	25/216	340/18560	2.29142e-13	8.1982e-11	6.16942e-11	ANK1/ANK2/AP2M1/CDH2/CLTC/EFR3B/EHD1/EPHA2/EPHB2/EXOC5/EZR/FLNA/GAK/GNAI1/JUP/KIF5B/KRT18/PDPK1/PTPN9/RAB3A/RAB3D/RAB8B/RDX/SNAP25/STX1B	25
GO:0097485	GO:0097485	neuron projection guidance	23/216	285/18560	3.16672e-13	1.01102e-10	7.60829e-11	ALCAM/ARHGAP35/DCC/DPYSL2/DPYSL4/DPYSL5/EPHA2/EPHA4/EPHB2/EZR/FYN/KIF5B/KIF5C/L1CAM/MYH10/NCAM1/NRP1/PLXNA1/PRKCA/ROBO2/SRC/TRIO/TUBB2B	23
GO:0010770	GO:0010770	positive regulation of cell morphogenesis involved in differentiation	18/216	157/18560	3.45381e-13	1.01102e-10	7.60829e-11	ARHGEF7/DMTN/DNM1L/DNM2/EPHA4/FLNA/GDI1/KALRN/L1CAM/MAP1B/MAPT/NEFL/NRP1/NTRK2/PAK1/PLXNA1/ROBO2/TUBB2B	18
GO:0050804	GO:0050804	modulation of chemical synaptic transmission	28/216	454/18560	5.84494e-13	1.52732e-10	1.14936e-10	BRSK1/CASK/CDH2/DCC/DLGAP4/DNM1/DNM1L/EPHA4/EPHB2/FYN/GNAI1/GNAI2/KIF5B/MAP1B/MAPT/NTRK2/PLCB1/PLCB4/PLCL1/PTPRS/RAB3A/SNAP25/SRC/STX1A/STX1B/SYN1/SYT1/TUBB2B	28
GO:0099177	GO:0099177	regulation of trans-synaptic signaling	28/216	455/18560	6.16621e-13	1.52732e-10	1.14936e-10	BRSK1/CASK/CDH2/DCC/DLGAP4/DNM1/DNM1L/EPHA4/EPHB2/FYN/GNAI1/GNAI2/KIF5B/MAP1B/MAPT/NTRK2/PLCB1/PLCB4/PLCL1/PTPRS/RAB3A/SNAP25/SRC/STX1A/STX1B/SYN1/SYT1/TUBB2B	28
GO:0050808	GO:0050808	synapse organization	27/216	434/18560	1.27798e-12	2.93934e-10	2.21195e-10	ACTN1/ADD2/CDH2/CNTN5/CTNNA2/CTNNB1/CTNND2/DNM1L/EPHA4/EPHB2/FYN/INA/KALRN/L1CAM/MAP1B/MAPT/MYH10/NEFH/NEFL/NRP1/NTRK2/PTPRS/RAB3A/ROBO2/SYN1/TUBB/WASF1	27
GO:0072659	GO:0072659	protein localization to plasma membrane	22/216	281/18560	1.9593e-12	4.20595e-10	3.16512e-10	ANK1/ANK2/AP2M1/CDH2/CLTC/EFR3B/EHD1/EPHA2/EPHB2/EXOC5/EZR/FLNA/GAK/JUP/KIF5B/KRT18/PDPK1/PTPN9/RAB3A/RAB3D/RAB8B/RDX	22
GO:0007411	GO:0007411	axon guidance	22/216	284/18560	2.42285e-12	4.876e-10	3.66935e-10	ALCAM/ARHGAP35/DCC/DPYSL2/DPYSL5/EPHA2/EPHA4/EPHB2/EZR/FYN/KIF5B/KIF5C/L1CAM/MYH10/NCAM1/NRP1/PLXNA1/PRKCA/ROBO2/SRC/TRIO/TUBB2B	22
GO:0010976	GO:0010976	positive regulation of neuron projection development	22/216	289/18560	3.43156e-12	6.49977e-10	4.89129e-10	AP2A1/ARHGAP35/CNTN1/DNM1L/DPYSL3/EPHA4/FYN/GDI1/KALRN/KATNB1/L1CAM/MAP1B/MAPT/NEDD4L/NEFL/NRP1/NTRK2/PAK1/PLXNA1/ROBO2/SYT1/TUBB2B	22
GO:0140029	GO:0140029	exocytic process	13/216	84/18560	1.51273e-11	2.70611e-09	2.03644e-09	DMTN/EXOC4/EXOC6B/RAB3A/RAB3D/RAB8B/SNAP25/SNX4/STX1A/STX1B/SV2A/SYT1/YKT6	13
GO:0099504	GO:0099504	synaptic vesicle cycle	18/216	198/18560	1.83821e-11	3.11527e-09	2.34435e-09	BRSK1/BRSK2/CADPS/CASK/CDH2/CTNNB1/DNM1/DNM1L/DNM2/GAK/PIP5K1C/RAB3A/SNAP25/STX1A/STX1B/SV2A/SYN1/SYT1	18
GO:0051656	GO:0051656	establishment of organelle localization	25/216	432/18560	4.39133e-11	7.07005e-09	5.32045e-09	CTNNB1/DNM1/DNM2/EXOC4/EZR/KATNB1/KIF5B/KIF5C/MAP1B/MAP1S/MAPT/MARK1/MYH10/MYO1B/MYO1D/MYO6/NEFH/NEFL/PDPK1/RAB3A/RAB6A/SNX4/TRAPPC9/WASF1/YKT6	25
GO:0050769	GO:0050769	positive regulation of neurogenesis	26/216	485/18560	9.38832e-11	1.43954e-08	1.0833e-08	AP2A1/ARHGAP35/CNTN1/CTNNB1/DNM1L/DPYSL3/EPHA4/EPHB2/FLNA/FYN/GDI1/KALRN/KATNB1/L1CAM/MAP1B/MAPT/NEDD4L/NEFL/NRP1/NTRK2/PAK1/PLXNA1/ROBO2/SYT1/TENM4/TUBB2B	26
GO:0099003	GO:0099003	vesicle-mediated transport in synapse	18/216	219/18560	9.85006e-11	1.44169e-08	1.08492e-08	BRSK1/BRSK2/CADPS/CASK/CDH2/CTNNB1/DNM1/DNM1L/DNM2/GAK/PIP5K1C/RAB3A/SNAP25/STX1A/STX1B/SV2A/SYN1/SYT1	18
GO:0032535	GO:0032535	regulation of cellular component size	23/216	382/18560	1.26662e-10	1.77327e-08	1.33444e-08	ACTR3B/ADD1/ADD2/AP2M1/ARHGAP35/CTNNA2/DCC/DMTN/DNM2/DPYSL2/EZR/GDI1/L1CAM/LRRC8A/MAP1B/MAPT/MSN/NEFL/NRP1/PAK1/PTPRS/RDX/WASF1	23
GO:0007043	GO:0007043	cell-cell junction assembly	15/216	145/18560	1.50024e-10	2.01282e-08	1.51472e-08	ANK2/ARVCF/CLDN6/CTNNA1/CTNNB1/CTNND1/CTNND2/EPHA2/JUP/PAK2/PIP5K1C/PRKCA/TBCD/TLN2/VCL	15
GO:1990138	GO:1990138	neuron projection extension	16/216	171/18560	1.64048e-10	2.11294e-08	1.59006e-08	ALCAM/CTNNB1/DNM2/DPYSL2/GDI1/L1CAM/MAP1B/MAPT/NEDD4L/NRP1/PAK1/PLXNA1/PTPRS/SYT1/VCL/WASF1	16
GO:0048013	GO:0048013	ephrin receptor signaling pathway	12/216	87/18560	3.74621e-10	4.63954e-08	3.49141e-08	AP2A1/AP2A2/AP2M1/ARHGEF7/DNM1/EPHA2/EPHA4/EPHB2/FYN/KALRN/PAK1/SRC	12
GO:0051017	GO:0051017	actin filament bundle assembly	15/216	158/18560	5.07505e-10	6.05247e-08	4.55468e-08	ACTN1/ADD1/ADD2/DMTN/DPYSL3/EZR/FLNA/MARCKS/MYO1B/NRP1/PAK1/PAK2/RDX/SRC/ZYX	15
GO:0045666	GO:0045666	positive regulation of neuron differentiation	22/216	379/18560	6.53346e-10	7.34241e-08	5.52541e-08	AP2A1/ARHGAP35/CNTN1/DNM1L/DPYSL3/EPHA4/FYN/GDI1/KALRN/KATNB1/L1CAM/MAP1B/MAPT/NEDD4L/NEFL/NRP1/NTRK2/PAK1/PLXNA1/ROBO2/SYT1/TUBB2B	22
GO:0061572	GO:0061572	actin filament bundle organization	15/216	161/18560	6.61273e-10	7.34241e-08	5.52541e-08	ACTN1/ADD1/ADD2/DMTN/DPYSL3/EZR/FLNA/MARCKS/MYO1B/NRP1/PAK1/PAK2/RDX/SRC/ZYX	15
GO:0097479	GO:0097479	synaptic vesicle localization	10/216	57/18560	9.9164e-10	1.06436e-07	8.00967e-08	BRSK1/BRSK2/CDH2/CTNNB1/DNM1/DNM2/KIF5B/KIF5C/RAB3A/SYN1	10
GO:0030900	GO:0030900	forebrain development	22/216	390/18560	1.11606e-09	1.15926e-07	8.72384e-08	ARHGAP35/CDH2/CNP/CNTNAP2/CTNNB1/EPHB2/FLNA/FYN/GART/KIF5B/MYH10/MYO1D/NEFL/NRP1/NTRK2/PLCB1/PTPRS/ROBO2/SLC1A2/SRC/TRAPPC9/UBA6	22
GO:0007015	GO:0007015	actin filament organization	23/216	432/18560	1.39805e-09	1.40679e-07	1.05866e-07	ACTN1/ACTR3B/ADD1/ADD2/ARHGAP17/ARHGAP35/CAP2/CTNNA2/DMTN/DPYSL3/EZR/FLNA/MARCKS/MYO1B/MYO1D/MYO6/NRP1/PAK1/PAK2/RDX/SRC/WASF1/ZYX	23
GO:0006904	GO:0006904	vesicle docking involved in exocytosis	9/216	44/18560	1.65082e-09	1.6108e-07	1.21218e-07	EXOC4/EXOC6B/RAB3A/RAB3D/RAB8B/SNAP25/STX1A/STX1B/YKT6	9
GO:0060560	GO:0060560	developmental growth involved in morphogenesis	17/216	235/18560	2.3757e-09	2.24993e-07	1.69314e-07	ALCAM/CTNNB1/DCC/DNM2/DPYSL2/GDI1/L1CAM/MAP1B/MAPT/NEDD4L/NRP1/PAK1/PLXNA1/PTPRS/SYT1/VCL/WASF1	17
GO:0048588	GO:0048588	developmental cell growth	17/216	236/18560	2.53408e-09	2.29182e-07	1.72467e-07	ALCAM/CTNNB1/DCC/DNM2/DPYSL2/GDI1/L1CAM/MAP1B/MAPT/NEDD4L/NRP1/PAK1/PLXNA1/PTPRS/SYT1/VCL/WASF1	17
GO:1902903	GO:1902903	regulation of supramolecular fiber organization	21/216	371/18560	2.56228e-09	2.29182e-07	1.72467e-07	ACTR3B/ADD1/ADD2/ARHGAP35/CKAP5/CTNNA2/DMTN/FLNA/KATNB1/LDLR/MAP1B/MAP1S/MAPRE3/MAPT/NRP1/PAK1/PAK2/RDX/TBCD/TUBB4A/WASF1	21
GO:0022406	GO:0022406	membrane docking	15/216	181/18560	3.36952e-09	2.93239e-07	2.20672e-07	CKAP5/EXOC4/EXOC6B/EZR/MSN/RAB3A/RAB3D/RAB8B/SNAP25/STX1A/STX1B/SYT1/TUBB/TUBB4A/YKT6	15
GO:0048278	GO:0048278	vesicle docking	10/216	66/18560	4.42285e-09	3.74779e-07	2.82033e-07	EXOC4/EXOC6B/RAB3A/RAB3D/RAB8B/SNAP25/STX1A/STX1B/SYT1/YKT6	10
GO:0050772	GO:0050772	positive regulation of axonogenesis	11/216	86/18560	4.6846e-09	3.8678e-07	2.91065e-07	GDI1/L1CAM/MAP1B/MAPT/NEFL/NRP1/NTRK2/PAK1/PLXNA1/ROBO2/TUBB2B	11
GO:0016358	GO:0016358	dendrite development	17/216	248/18560	5.36308e-09	4.31728e-07	3.2489e-07	CTNNA2/CTNND2/DCC/DNM1L/EPHA4/EPHB2/FYN/IQSEC1/KALRN/MAP1B/MAP1S/MARK1/NEDD4L/NRP1/PAK2/PTPRS/UBA6	17
GO:0070507	GO:0070507	regulation of microtubule cytoskeleton organization	15/216	189/18560	6.09612e-09	4.78769e-07	3.60289e-07	CKAP5/CLTC/CTNNB1/FSD1/GNAI1/KATNB1/MAP1B/MAP1S/MAPRE3/MAPT/PAK1/PRKAA1/TBCD/TRIM36/TUBB4A	15
GO:0016482	GO:0016482	cytosolic transport	14/216	165/18560	8.42137e-09	6.45638e-07	4.85864e-07	AP2A1/CLTC/ERC1/EZR/GAK/KIF5B/MSN/MYO1D/RAB6A/RAB6B/RDX/SRC/UBE2O/YKT6	14
GO:0051648	GO:0051648	vesicle localization	16/216	230/18560	1.24531e-08	9.32538e-07	7.01766e-07	BRSK1/BRSK2/CDH2/CTNNB1/DNM1/DNM2/EXOC4/KIF5B/KIF5C/MYO1B/MYO1D/MYO6/RAB3A/SYN1/TRAPPC9/YKT6	16
GO:0030705	GO:0030705	cytoskeleton-dependent intracellular transport	15/216	200/18560	1.31434e-08	9.61855e-07	7.23828e-07	KIF5B/KIF5C/MAP1B/MAP1S/MAPK8IP3/MAPT/MYO1B/MYO1D/MYO6/NEFH/NEFL/PURA/RAB6A/TUBB/WASF1	15
GO:0051258	GO:0051258	protein polymerization	18/216	298/18560	1.3654e-08	9.7702e-07	7.3524e-07	ACTR3B/ADD1/ADD2/CKAP5/CTNNA2/DMTN/DNM1/DNM1L/DNM2/MAP1B/MAPRE3/MAPT/NEFL/PAK1/RDX/TBCD/TUBB4A/WASF1	18
GO:0099173	GO:0099173	postsynapse organization	14/216	173/18560	1.54689e-08	1.08282e-06	8.14859e-07	ACTN1/CDH2/CTNND2/DNM1L/EPHA4/EPHB2/FYN/INA/KALRN/MYH10/NEFH/NEFL/NRP1/PTPRS	14
GO:0097091	GO:0097091	synaptic vesicle clustering	6/216	16/18560	1.68424e-08	1.15388e-06	8.68334e-07	BRSK1/BRSK2/CDH2/CTNNB1/RAB3A/SYN1	6
GO:0032886	GO:0032886	regulation of microtubule-based process	16/216	239/18560	2.1427e-08	1.43739e-06	1.08169e-06	CKAP5/CLTC/CTNNB1/FSD1/GNAI1/KATNB1/MAP1B/MAP1S/MAPRE3/MAPT/NEFH/PAK1/PRKAA1/TBCD/TRIM36/TUBB4A	16
GO:0008361	GO:0008361	regulation of cell size	14/216	182/18560	2.94974e-08	1.9384e-06	1.45871e-06	ADD1/DCC/DNM2/DPYSL2/GDI1/L1CAM/LRRC8A/MAP1B/MAPT/MSN/NRP1/PAK1/PTPRS/RDX	14
GO:0072583	GO:0072583	clathrin-dependent endocytosis	8/216	45/18560	4.40092e-08	2.75941e-06	2.07655e-06	AP2A1/AP2A2/AP2M1/CLTC/DNM2/GAK/INPP5F/PIP5K1C	8
GO:0031345	GO:0031345	negative regulation of cell projection organization	14/216	188/18560	4.44284e-08	2.75941e-06	2.07655e-06	DCC/DNM2/DPYSL3/EPHA4/EPHB2/FYN/GAK/GDI1/INPP5F/NRP1/PTPN9/PTPRS/STX1B/VIM	14
GO:0032386	GO:0032386	regulation of intracellular transport	19/216	359/18560	4.45619e-08	2.75941e-06	2.07655e-06	BRSK2/DMTN/EHD1/EZR/FLNA/FYN/GDI1/INPP5F/JUP/KIF5B/MAP1B/MSN/NEFH/NPEPPS/PAK1/PRKAA1/RDX/SH3GLB1/SRC	19
GO:0043087	GO:0043087	regulation of GTPase activity	22/216	481/18560	5.00611e-08	3.04145e-06	2.28879e-06	ARHGAP17/ARHGAP35/ARHGEF7/DNM1L/DOCK11/EPHA2/EPHA4/FGD4/GDI1/GDI2/GNAQ/IQSEC1/KALRN/NRP1/NTRK2/PLCB1/PLXNA1/RABGAP1/RDX/SBF1/SRGAP1/TBCD	22
GO:0051646	GO:0051646	mitochondrion localization	8/216	46/18560	5.27449e-08	3.14516e-06	2.36684e-06	ATCAY/DNM1L/MAP1B/MAP1S/MAPT/MARK1/NEFL/WASF1	8
GO:0021537	GO:0021537	telencephalon development	16/216	258/18560	6.23575e-08	3.65075e-06	2.74731e-06	CDH2/CNTNAP2/CTNNB1/EPHB2/FLNA/GART/KIF5B/MYH10/NEFL/NTRK2/PLCB1/PTPRS/ROBO2/SLC1A2/TRAPPC9/UBA6	16
GO:0098693	GO:0098693	regulation of synaptic vesicle cycle	11/216	113/18560	8.46214e-08	4.86573e-06	3.66162e-06	BRSK1/BRSK2/CASK/CDH2/DNM1/DNM1L/RAB3A/STX1A/STX1B/SYN1/SYT1	11
GO:1903829	GO:1903829	positive regulation of cellular protein localization	18/216	338/18560	9.32602e-08	5.26838e-06	3.96463e-06	EPHA2/EPHB2/EZR/FLNA/FYN/GNAI1/JUP/KIF5B/MAPT/MSN/NPEPPS/PAK1/PDPK1/PRKAA1/PTPN9/RDX/SH3GLB1/SRC	18
GO:0140056	GO:0140056	organelle localization by membrane tethering	13/216	172/18560	1.14529e-07	6.35835e-06	4.78487e-06	CKAP5/EXOC4/EXOC6B/RAB3A/RAB3D/RAB8B/SNAP25/STX1A/STX1B/SYT1/TUBB/TUBB4A/YKT6	13
GO:0034333	GO:0034333	adherens junction assembly	5/216	12/18560	1.51065e-07	8.24458e-06	6.20432e-06	CTNNB1/PAK2/PIP5K1C/TBCD/VCL	5
GO:0016079	GO:0016079	synaptic vesicle exocytosis	11/216	120/18560	1.57352e-07	8.44457e-06	6.35482e-06	CADPS/CASK/DNM1L/PIP5K1C/RAB3A/SNAP25/STX1A/STX1B/SV2A/SYN1/SYT1	11
GO:0036465	GO:0036465	synaptic vesicle recycling	9/216	74/18560	1.90296e-07	1.00451e-05	7.5593e-06	DNM1/DNM1L/DNM2/GAK/PIP5K1C/RAB3A/STX1A/STX1B/SYT1	9
GO:0048675	GO:0048675	axon extension	11/216	123/18560	2.02658e-07	1.05252e-05	7.92054e-06	ALCAM/DNM2/DPYSL2/GDI1/L1CAM/MAP1B/MAPT/NRP1/PAK1/PTPRS/VCL	11
GO:0010977	GO:0010977	negative regulation of neuron projection development	12/216	155/18560	2.74075e-07	1.40083e-05	1.05417e-05	DCC/DPYSL3/EPHA4/EPHB2/GAK/GDI1/INPP5F/NRP1/PTPN9/PTPRS/STX1B/VIM	12
GO:0043254	GO:0043254	regulation of protein-containing complex assembly	20/216	446/18560	2.87485e-07	1.43317e-05	1.07851e-05	ACTR3B/ADD1/ADD2/CKAP5/CTNNA2/DMTN/MAP1B/MAPRE3/MAPT/MSN/PAK1/RAB3A/RDX/SH3GLB1/SRC/STX1A/STX1B/TBCD/TUBB4A/WASF1	20
GO:0051056	GO:0051056	regulation of small GTPase mediated signal transduction	17/216	326/18560	2.89304e-07	1.43317e-05	1.07851e-05	ARHGAP17/ARHGAP35/ARHGEF7/DNM2/EPHB2/FGD4/GDI1/GDI2/GNA13/IQSEC1/KALRN/MADD/NRP1/RDX/SRC/SRGAP1/TRIO	17
GO:0030168	GO:0030168	platelet activation	12/216	158/18560	3.37448e-07	1.64006e-05	1.2342e-05	DMTN/FLNA/FYN/GNA11/GNA13/GNAQ/GNAS/GNB1/PDPK1/PRKCA/SRC/VCL	12
GO:0036010	GO:0036010	protein localization to endosome	6/216	25/18560	3.41255e-07	1.64006e-05	1.2342e-05	ANKRD13A/EZR/MSN/NRP1/RAB35/RDX	6
GO:0051654	GO:0051654	establishment of mitochondrion localization	6/216	26/18560	4.3934e-07	2.08041e-05	1.56558e-05	MAP1B/MAP1S/MAPT/MARK1/NEFL/WASF1	6
GO:0001764	GO:0001764	neuron migration	12/216	164/18560	5.04546e-07	2.33021e-05	1.75356e-05	CTNNA2/CTNNB1/DCC/FLNA/FYN/MAP1B/MARK1/MYH10/NAV1/NRP1/NTRK2/TUBB2B	12
GO:0032271	GO:0032271	regulation of protein polymerization	14/216	229/18560	5.06567e-07	2.33021e-05	1.75356e-05	ACTR3B/ADD1/ADD2/CKAP5/CTNNA2/DMTN/MAP1B/MAPRE3/MAPT/PAK1/RDX/TBCD/TUBB4A/WASF1	14
GO:1905475	GO:1905475	regulation of protein localization to membrane	13/216	196/18560	5.19206e-07	2.35471e-05	1.772e-05	AP2M1/CDH2/CLTC/DMTN/EPHA2/EPHB2/EZR/FYN/GDI1/KIF5B/PAK1/PDPK1/PTPN9	13
GO:0031110	GO:0031110	regulation of microtubule polymerization or depolymerization	9/216	84/18560	5.73232e-07	2.56362e-05	1.92921e-05	CKAP5/KATNB1/MAP1B/MAP1S/MAPRE3/MAPT/PAK1/TBCD/TUBB4A	9
GO:0010721	GO:0010721	negative regulation of cell development	17/216	343/18560	5.89416e-07	2.59989e-05	1.9565e-05	CTNNA1/CTNNB1/DCC/DMTN/DPYSL3/EPHA4/EPHB2/GAK/GDI1/INPP5F/LDLR/NRP1/PAK1/PTPN9/PTPRS/STX1B/VIM	17
GO:0061387	GO:0061387	regulation of extent of cell growth	10/216	111/18560	6.85415e-07	2.98248e-05	2.24442e-05	DCC/DNM2/DPYSL2/GDI1/L1CAM/MAP1B/MAPT/NRP1/PAK1/PTPRS	10
GO:0061025	GO:0061025	membrane fusion	12/216	170/18560	7.41508e-07	3.18354e-05	2.39572e-05	DNM1/DNM1L/DNM2/GNAI3/KIF5B/RAB3A/RAB8B/SNAP25/STX1A/STX1B/SYT1/YKT6	12
GO:0021543	GO:0021543	pallium development	12/216	172/18560	8.40014e-07	3.559e-05	2.67827e-05	CDH2/CNTNAP2/CTNNB1/FLNA/GART/KIF5B/NEFL/NTRK2/PLCB1/PTPRS/TRAPPC9/UBA6	12
GO:0050803	GO:0050803	regulation of synapse structure or activity	14/216	241/18560	9.35187e-07	3.84481e-05	2.89335e-05	CDH2/CTNNA2/DNM1/DNM1L/DNM2/EPHA4/EPHB2/FYN/KALRN/NTRK2/PTPRS/ROBO2/STX1B/TUBB	14
GO:0007269	GO:0007269	neurotransmitter secretion	12/216	174/18560	9.49958e-07	3.84481e-05	2.89335e-05	BRSK1/CADPS/CASK/DNM1L/PIP5K1C/RAB3A/SNAP25/STX1A/STX1B/SV2A/SYN1/SYT1	12
GO:0099643	GO:0099643	signal release from synapse	12/216	174/18560	9.49958e-07	3.84481e-05	2.89335e-05	BRSK1/CADPS/CASK/DNM1L/PIP5K1C/RAB3A/SNAP25/STX1A/STX1B/SV2A/SYN1/SYT1	12
GO:0061028	GO:0061028	establishment of endothelial barrier	7/216	46/18560	9.55232e-07	3.84481e-05	2.89335e-05	ADD1/CTNNB1/EZR/MSN/PTPRS/RDX/VCL	7
GO:0021987	GO:0021987	cerebral cortex development	10/216	117/18560	1.11641e-06	4.43809e-05	3.33981e-05	CDH2/CNTNAP2/CTNNB1/FLNA/GART/NEFL/NTRK2/PLCB1/PTPRS/TRAPPC9	10
GO:0051961	GO:0051961	negative regulation of nervous system development	16/216	320/18560	1.13924e-06	4.47359e-05	3.36653e-05	CTNNA1/CTNNB1/DCC/DPYSL3/EPHA4/EPHB2/GAK/GDI1/INPP5F/LDLR/NRP1/PTPN9/PTPRS/ROBO2/STX1B/VIM	16
GO:0008038	GO:0008038	neuron recognition	7/216	50/18560	1.71366e-06	6.56905e-05	4.94343e-05	ARHGAP35/CNTNAP2/EPHA4/EPHB2/NRP1/NTM/ROBO2	7
GO:0045104	GO:0045104	intermediate filament cytoskeleton organization	7/216	50/18560	1.71366e-06	6.56905e-05	4.94343e-05	INA/KRT18/NEFH/NEFL/NEFM/PRPH/VIM	7
GO:0048193	GO:0048193	Golgi vesicle transport	17/216	374/18560	1.93304e-06	7.11588e-05	5.35494e-05	ANK1/ANK2/AP2A1/DNM2/EXOC1/EXOC4/EXOC5/EXOC6B/GAK/KLC2/KRT18/MYO1B/RAB6A/RAB6B/RAB8B/TRAPPC9/YKT6	17
GO:0030516	GO:0030516	regulation of axon extension	9/216	97/18560	1.95297e-06	7.11588e-05	5.35494e-05	DNM2/DPYSL2/GDI1/L1CAM/MAP1B/MAPT/NRP1/PAK1/PTPRS	9
GO:0031103	GO:0031103	axon regeneration	7/216	51/18560	1.96681e-06	7.11588e-05	5.35494e-05	CTNNA1/EPHA4/INPP5F/MAP1B/MAPK8IP3/NEFL/PTPRS	7
GO:0031113	GO:0031113	regulation of microtubule polymerization	7/216	51/18560	1.96681e-06	7.11588e-05	5.35494e-05	CKAP5/MAP1B/MAPRE3/MAPT/PAK1/TBCD/TUBB4A	7
GO:0045103	GO:0045103	intermediate filament-based process	7/216	51/18560	1.96681e-06	7.11588e-05	5.35494e-05	INA/KRT18/NEFH/NEFL/NEFM/PRPH/VIM	7
GO:0017157	GO:0017157	regulation of exocytosis	13/216	221/18560	2.00814e-06	7.18469e-05	5.40672e-05	CADPS/CASK/DNM1L/GNAI2/PDPK1/RAB3A/RAB3D/RAB8B/SNX4/STX1A/STX1B/SYN1/SYT1	13
GO:0007213	GO:0007213	G protein-coupled acetylcholine receptor signaling pathway	5/216	19/18560	2.07523e-06	7.31052e-05	5.50141e-05	GNA11/GNAI2/GNAQ/GNB1/PLCB1	5
GO:0050768	GO:0050768	negative regulation of neurogenesis	15/216	296/18560	2.10638e-06	7.31052e-05	5.50141e-05	CTNNA1/CTNNB1/DCC/DPYSL3/EPHA4/EPHB2/GAK/GDI1/INPP5F/LDLR/NRP1/PTPN9/PTPRS/STX1B/VIM	15
GO:0002064	GO:0002064	epithelial cell development	13/216	222/18560	2.11142e-06	7.31052e-05	5.50141e-05	ADD1/CTNNB1/EPHA2/EZR/FLNA/FLNB/MSN/PDPK1/PTPRS/RDX/SRC/VCL/VIM	13
GO:1902904	GO:1902904	negative regulation of supramolecular fiber organization	11/216	156/18560	2.18826e-06	7.44283e-05	5.60098e-05	ADD1/ADD2/CTNNA2/DMTN/KATNB1/LDLR/MAP1B/PAK2/RDX/TBCD/TUBB4A	11
GO:0003015	GO:0003015	heart process	15/216	297/18560	2.19586e-06	7.44283e-05	5.60098e-05	ANK2/ATP1A3/ATP2B2/CACNA2D1/CXADR/DNM1L/FLNA/FXYD6/FYN/GNAI2/GNAO1/GSTM2/JUP/NEDD4L/SRC	15
GO:0008360	GO:0008360	regulation of cell shape	11/216	157/18560	2.32939e-06	7.81317e-05	5.87967e-05	ARHGAP35/DMTN/EZR/FGD4/FMNL2/FYN/GNA13/MSN/MYH10/PLXNA1/RDX	11
GO:0051047	GO:0051047	positive regulation of secretion	16/216	340/18560	2.50576e-06	8.31808e-05	6.25964e-05	CADM1/CADPS/DNM1L/EXOC1/EZR/GNAI2/KIF5B/MYH10/RAB3A/RAB3D/RAB8B/SNX4/SRC/STX1A/STX1B/SYT1	16
GO:0016082	GO:0016082	synaptic vesicle priming	5/216	20/18560	2.74083e-06	9.00559e-05	6.77701e-05	RAB3A/SNAP25/STX1A/STX1B/SV2A	5
GO:0006836	GO:0006836	neurotransmitter transport	13/216	228/18560	2.83631e-06	9.22517e-05	6.94225e-05	BRSK1/CADPS/CASK/DNM1L/PIP5K1C/RAB3A/SLC1A2/SNAP25/STX1A/STX1B/SV2A/SYN1/SYT1	13
GO:0010970	GO:0010970	transport along microtubule	11/216	161/18560	2.97699e-06	9.49101e-05	7.1423e-05	KIF5B/KIF5C/MAP1B/MAP1S/MAPK8IP3/MAPT/NEFH/NEFL/PURA/RAB6A/WASF1	11
GO:1903305	GO:1903305	regulation of regulated secretory pathway	11/216	161/18560	2.97699e-06	9.49101e-05	7.1423e-05	CASK/DNM1L/GNAI2/PDPK1/RAB3A/RAB3D/SNX4/STX1A/STX1B/SYN1/SYT1	11
GO:0007160	GO:0007160	cell-matrix adhesion	13/216	230/18560	3.12286e-06	9.80857e-05	7.38127e-05	ACTN1/ARHGEF7/CASK/CDH13/CTNNB1/DMTN/JUP/L1CAM/NRP1/PDPK1/SRC/VCL/ZYX	13
GO:0007265	GO:0007265	Ras protein signal transduction	16/216	346/18560	3.13752e-06	9.80857e-05	7.38127e-05	ARHGAP17/ARHGAP35/CDH13/DNM2/EPHB2/GDI1/GNA13/GNB1/IQSEC1/KALRN/MADD/NRP1/RAB35/RDX/RRAS2/WASF1	16
GO:0060996	GO:0060996	dendritic spine development	9/216	103/18560	3.22916e-06	9.99797e-05	7.52381e-05	CTNND2/DNM1L/EPHA4/EPHB2/IQSEC1/KALRN/PAK2/PTPRS/UBA6	9
GO:0098935	GO:0098935	dendritic transport	4/216	10/18560	3.54673e-06	0.000106733	8.03204e-05	KIF5B/KIF5C/PURA/WASF1	4
GO:1902946	GO:1902946	protein localization to early endosome	4/216	10/18560	3.54673e-06	0.000106733	8.03204e-05	EZR/MSN/NRP1/RDX	4
GO:1990416	GO:1990416	cellular response to brain-derived neurotrophic factor stimulus	4/216	10/18560	3.54673e-06	0.000106733	8.03204e-05	MAPT/NTRK2/PDPK1/WASF1	4
GO:0006892	GO:0006892	post-Golgi vesicle-mediated transport	9/216	105/18560	3.78967e-06	0.00011211	8.43662e-05	AP2A1/DNM2/EXOC1/EXOC4/EXOC5/EXOC6B/GAK/KRT18/MYO1B	9
GO:0048678	GO:0048678	response to axon injury	8/216	79/18560	3.79501e-06	0.00011211	8.43662e-05	CTNNA1/DPYSL3/EPHA4/INPP5F/MAP1B/MAPK8IP3/NEFL/PTPRS	8
GO:0001505	GO:0001505	regulation of neurotransmitter levels	13/216	236/18560	4.14265e-06	0.000121075	9.1113e-05	BRSK1/CADPS/CASK/DNM1L/PIP5K1C/RAB3A/SLC1A2/SNAP25/STX1A/STX1B/SV2A/SYN1/SYT1	13
GO:1903532	GO:1903532	positive regulation of secretion by cell	15/216	313/18560	4.17371e-06	0.000121075	9.1113e-05	CADM1/CADPS/DNM1L/EXOC1/EZR/KIF5B/MYH10/RAB3A/RAB3D/RAB8B/SNX4/SRC/STX1A/STX1B/SYT1	15
GO:0031102	GO:0031102	neuron projection regeneration	7/216	58/18560	4.76757e-06	0.000137068	0.000103148	CTNNA1/EPHA4/INPP5F/MAP1B/MAPK8IP3/NEFL/PTPRS	7
GO:0031589	GO:0031589	cell-substrate adhesion	16/216	359/18560	5.0207e-06	0.000142134	0.00010696	ACTN1/ARHGEF7/CASK/CDH13/CTNNB1/DMTN/DNM2/FLNA/JUP/L1CAM/NRP1/PDPK1/SRC/TBCD/VCL/ZYX	16
GO:0021954	GO:0021954	central nervous system neuron development	8/216	82/18560	5.03207e-06	0.000142134	0.00010696	ARHGAP35/DCC/EPHA4/EPHB2/MAPT/NRP1/NTRK2/ROBO2	8
GO:0001508	GO:0001508	action potential	10/216	139/18560	5.33959e-06	0.000149509	0.00011251	ANK2/CACNA2D1/CXADR/FLNA/GNA11/GNAQ/JUP/NEDD4L/NTRK2/SCN9A	10
GO:0031629	GO:0031629	synaptic vesicle fusion to presynaptic active zone membrane	5/216	23/18560	5.78165e-06	0.00015777	0.000118728	RAB3A/SNAP25/STX1A/STX1B/SYT1	5
GO:0034643	GO:0034643	establishment of mitochondrion localization, microtubule-mediated	5/216	23/18560	5.78165e-06	0.00015777	0.000118728	MAP1B/MAP1S/MAPT/NEFL/WASF1	5
GO:0047497	GO:0047497	mitochondrion transport along microtubule	5/216	23/18560	5.78165e-06	0.00015777	0.000118728	MAP1B/MAP1S/MAPT/NEFL/WASF1	5
GO:0048284	GO:0048284	organelle fusion	10/216	141/18560	6.06567e-06	0.00016413	0.000123513	DNM1L/GNAI3/KIF5B/RAB3A/RAB8B/SNAP25/STX1A/STX1B/SYT1/VAT1	10
GO:0072384	GO:0072384	organelle transport along microtubule	8/216	85/18560	6.59466e-06	0.000176957	0.000133166	KIF5B/MAP1B/MAP1S/MAPT/NEFH/NEFL/RAB6A/WASF1	8
GO:0034109	GO:0034109	homotypic cell-cell adhesion	8/216	86/18560	7.19906e-06	0.000190936	0.000143686	CXADR/DMTN/FLNA/GNAS/JUP/PRKCA/RDX/VCL	8
GO:0099500	GO:0099500	vesicle fusion to plasma membrane	5/216	24/18560	7.23422e-06	0.000190936	0.000143686	RAB3A/SNAP25/STX1A/STX1B/SYT1	5
GO:0007212	GO:0007212	dopamine receptor signaling pathway	6/216	41/18560	7.41781e-06	0.000191589	0.000144177	FLNA/GNA11/GNAI3/GNAO1/GNAS/GNB1	6
GO:0051261	GO:0051261	protein depolymerization	9/216	114/18560	7.46865e-06	0.000191589	0.000144177	ADD1/ADD2/CKAP5/DMTN/GAK/KATNB1/MAP1B/MAP1S/RDX	9
GO:0048488	GO:0048488	synaptic vesicle endocytosis	7/216	62/18560	7.49696e-06	0.000191589	0.000144177	DNM1/DNM1L/DNM2/GAK/PIP5K1C/STX1A/SYT1	7
GO:0140238	GO:0140238	presynaptic endocytosis	7/216	62/18560	7.49696e-06	0.000191589	0.000144177	DNM1/DNM1L/DNM2/GAK/PIP5K1C/STX1A/SYT1	7
GO:0051650	GO:0051650	establishment of vesicle localization	12/216	213/18560	7.77837e-06	0.000197215	0.000148411	CTNNB1/DNM1/DNM2/EXOC4/KIF5B/KIF5C/MYO1B/MYO1D/MYO6/RAB3A/TRAPPC9/YKT6	12
GO:0034383	GO:0034383	low-density lipoprotein particle clearance	6/216	42/18560	8.57064e-06	0.000214915	0.000161731	AP2A1/AP2A2/AP2M1/CLTC/EHD1/LDLR	6
GO:0031109	GO:0031109	microtubule polymerization or depolymerization	9/216	116/18560	8.60995e-06	0.000214915	0.000161731	CKAP5/KATNB1/MAP1B/MAP1S/MAPRE3/MAPT/PAK1/TBCD/TUBB4A	9
GO:0001885	GO:0001885	endothelial cell development	7/216	64/18560	9.28529e-06	0.000228607	0.000172035	ADD1/CTNNB1/EZR/MSN/PTPRS/RDX/VCL	7
GO:0097581	GO:0097581	lamellipodium organization	8/216	89/18560	9.30049e-06	0.000228607	0.000172035	ARHGEF7/CDH13/DMTN/DNM2/EPHA2/SRC/VCL/WASF1	8
GO:0045773	GO:0045773	positive regulation of axon extension	6/216	43/18560	9.86441e-06	0.000240632	0.000181084	GDI1/L1CAM/MAP1B/MAPT/NRP1/PAK1	6
GO:0017156	GO:0017156	calcium-ion regulated exocytosis	7/216	65/18560	1.03041e-05	0.000249467	0.000187732	ARHGAP17/CADPS/GNAI2/RAB3A/STX1A/STX1B/SYT1	7
GO:0007596	GO:0007596	blood coagulation	15/216	340/18560	1.12632e-05	0.000269808	0.000203039	DMTN/DOCK11/EHD1/EPHB2/FLNA/FYN/GNA11/GNA13/GNAQ/GNAS/GNB1/PDPK1/PRKCA/SRC/VCL	15
GO:0048489	GO:0048489	synaptic vesicle transport	6/216	44/18560	1.13118e-05	0.000269808	0.000203039	CTNNB1/DNM1/DNM2/KIF5B/KIF5C/RAB3A	6
GO:0051764	GO:0051764	actin crosslink formation	4/216	13/18560	1.17484e-05	0.000273751	0.000206007	ACTN1/DPYSL3/FLNA/MARCKS	4
GO:0099640	GO:0099640	axo-dendritic protein transport	4/216	13/18560	1.17484e-05	0.000273751	0.000206007	KIF5B/KIF5C/MAPK8IP3/PURA	4
GO:1905666	GO:1905666	regulation of protein localization to endosome	4/216	13/18560	1.17484e-05	0.000273751	0.000206007	ANKRD13A/EZR/MSN/RDX	4
GO:0032388	GO:0032388	positive regulation of intracellular transport	12/216	222/18560	1.18172e-05	0.000273751	0.000206007	EHD1/EZR/FLNA/FYN/JUP/KIF5B/MSN/NPEPPS/PAK1/PRKAA1/RDX/SH3GLB1	12
GO:0030048	GO:0030048	actin filament-based movement	10/216	153/18560	1.24859e-05	0.000287175	0.000216109	ANK2/CACNA2D1/FLNA/JUP/MYH10/MYO1B/MYO1D/MYO6/NEDD4L/VIM	10
GO:0014047	GO:0014047	glutamate secretion	6/216	45/18560	1.29263e-05	0.000295196	0.000222145	NTRK2/RAB3A/SLC1A2/SNAP25/STX1A/SYT1	6
GO:0007599	GO:0007599	hemostasis	15/216	345/18560	1.33839e-05	0.000303493	0.000228389	DMTN/DOCK11/EHD1/EPHB2/FLNA/FYN/GNA11/GNA13/GNAQ/GNAS/GNB1/PDPK1/PRKCA/SRC/VCL	15
GO:0050817	GO:0050817	coagulation	15/216	346/18560	1.38482e-05	0.000311827	0.00023466	DMTN/DOCK11/EHD1/EPHB2/FLNA/FYN/GNA11/GNA13/GNAQ/GNAS/GNB1/PDPK1/PRKCA/SRC/VCL	15
GO:0045665	GO:0045665	negative regulation of neuron differentiation	12/216	226/18560	1.41352e-05	0.000316079	0.00023786	DCC/DPYSL3/EPHA4/EPHB2/GAK/GDI1/INPP5F/NRP1/PTPN9/PTPRS/STX1B/VIM	12
GO:0099111	GO:0099111	microtubule-based transport	11/216	190/18560	1.4488e-05	0.000321734	0.000242116	KIF5B/KIF5C/MAP1B/MAP1S/MAPK8IP3/MAPT/NEFH/NEFL/PURA/RAB6A/WASF1	11
GO:1904375	GO:1904375	regulation of protein localization to cell periphery	9/216	124/18560	1.47906e-05	0.000326203	0.000245478	AP2M1/CLTC/EPHA2/EPHB2/EZR/GNAI1/KIF5B/PDPK1/PTPN9	9
GO:0098876	GO:0098876	vesicle-mediated transport to the plasma membrane	8/216	95/18560	1.50798e-05	0.00033032	0.000248577	DNM2/EXOC1/EXOC4/EXOC5/EXOC6B/KRT18/SNAP25/STX1B	8
GO:1904377	GO:1904377	positive regulation of protein localization to cell periphery	7/216	69/18560	1.53524e-05	0.000334018	0.000251359	EPHA2/EPHB2/EZR/GNAI1/KIF5B/PDPK1/PTPN9	7
GO:0048015	GO:0048015	phosphatidylinositol-mediated signaling	11/216	192/18560	1.59809e-05	0.000345259	0.000259819	EXOC1/EZR/FYN/INPP5F/NTRK2/PIP4K2C/PIP5K1C/PLCB1/PLCB4/PLCL1/SRC	11
GO:0095500	GO:0095500	acetylcholine receptor signaling pathway	5/216	28/18560	1.61052e-05	0.000345259	0.000259819	GNA11/GNAI2/GNAQ/GNB1/PLCB1	5
GO:0032802	GO:0032802	low-density lipoprotein particle receptor catabolic process	4/216	14/18560	1.6298e-05	0.000345259	0.000259819	AP2A1/AP2A2/AP2M1/CLTC	4
GO:0099188	GO:0099188	postsynaptic cytoskeleton organization	4/216	14/18560	1.6298e-05	0.000345259	0.000259819	INA/MYH10/NEFH/NEFL	4
GO:0008088	GO:0008088	axo-dendritic transport	7/216	70/18560	1.68913e-05	0.000354341	0.000266653	KIF5B/KIF5C/MAPK8IP3/MAPT/NEFL/PURA/WASF1	7
GO:0048638	GO:0048638	regulation of developmental growth	15/216	352/18560	1.69467e-05	0.000354341	0.000266653	CXADR/DCC/DNM2/DPYSL2/EZR/GDI1/L1CAM/MAP1B/MAPT/NEDD4L/NRP1/PAK1/PLCB1/PTPRS/SYT1	15
GO:0015800	GO:0015800	acidic amino acid transport	7/216	71/18560	1.85555e-05	0.000385475	0.000290083	LRRC8A/NTRK2/RAB3A/SLC1A2/SNAP25/STX1A/SYT1	7
GO:0007157	GO:0007157	heterophilic cell-cell adhesion via plasma membrane cell adhesion molecules	6/216	48/18560	1.89173e-05	0.000387986	0.000291972	ALCAM/CADM1/CADM3/CDH2/CXADR/TENM4	6
GO:0099637	GO:0099637	neurotransmitter receptor transport	6/216	48/18560	1.89173e-05	0.000387986	0.000291972	DNM1/DNM2/KIF5B/KIF5C/SNAP25/STX1B	6
GO:0050690	GO:0050690	regulation of defense response to virus by virus	5/216	29/18560	1.9277e-05	0.000392298	0.000295217	AP2A1/AP2A2/AP2M1/FYN/PAK2	5
GO:0048017	GO:0048017	inositol lipid-mediated signaling	11/216	196/18560	1.93712e-05	0.000392298	0.000295217	EXOC1/EZR/FYN/INPP5F/NTRK2/PIP4K2C/PIP5K1C/PLCB1/PLCB4/PLCL1/SRC	11
GO:0043112	GO:0043112	receptor metabolic process	11/216	198/18560	2.12885e-05	0.000426986	0.000321321	ANKRD13A/AP2A1/AP2A2/AP2M1/CLTC/DNM1/DNM2/EZR/INPP5F/SH3GLB1/SNAP25	11
GO:1990090	GO:1990090	cellular response to nerve growth factor stimulus	6/216	49/18560	2.13493e-05	0.000426986	0.000321321	EHD1/MAPT/NTRK2/PDPK1/RAB35/WASF1	6
GO:0051494	GO:0051494	negative regulation of cytoskeleton organization	10/216	163/18560	2.16663e-05	0.000430651	0.000324079	ADD1/ADD2/CTNNA2/DMTN/KATNB1/MAP1B/PAK2/RDX/TBCD/TUBB4A	10
GO:0090148	GO:0090148	membrane fission	4/216	15/18560	2.20221e-05	0.000435037	0.00032738	DNM1/DNM1L/DNM2/SH3GLB1	4
GO:1905144	GO:1905144	response to acetylcholine	5/216	30/18560	2.29144e-05	0.000447179	0.000336517	GNA11/GNAI2/GNAQ/GNB1/PLCB1	5
GO:1905145	GO:1905145	cellular response to acetylcholine	5/216	30/18560	2.29144e-05	0.000447179	0.000336517	GNA11/GNAI2/GNAQ/GNB1/PLCB1	5
GO:0043547	GO:0043547	positive regulation of GTPase activity	16/216	407/18560	2.3835e-05	0.000462342	0.000347928	ARHGAP17/ARHGAP35/ARHGEF7/DNM1L/DOCK11/EPHA2/GDI1/GDI2/GNAQ/IQSEC1/KALRN/NRP1/PLCB1/RABGAP1/SRGAP1/TBCD	16
GO:0006906	GO:0006906	vesicle fusion	8/216	102/18560	2.53782e-05	0.000486415	0.000366044	GNAI3/KIF5B/RAB3A/RAB8B/SNAP25/STX1A/STX1B/SYT1	8
GO:0150115	GO:0150115	cell-substrate junction organization	8/216	102/18560	2.53782e-05	0.000486415	0.000366044	ACTN1/ARHGEF7/DMTN/IQSEC1/NRP1/PDPK1/SRC/VCL	8
GO:1903076	GO:1903076	regulation of protein localization to plasma membrane	8/216	103/18560	2.72434e-05	0.000519075	0.000390621	AP2M1/CLTC/EPHA2/EPHB2/EZR/KIF5B/PDPK1/PTPN9	8
GO:0007018	GO:0007018	microtubule-based movement	15/216	368/18560	2.84108e-05	0.000538134	0.000404964	KATNB1/KIF21A/KIF21B/KIF5B/KIF5C/KLC2/MAP1B/MAP1S/MAPK8IP3/MAPT/NEFH/NEFL/PURA/RAB6A/WASF1	15
GO:0006898	GO:0006898	receptor-mediated endocytosis	14/216	326/18560	2.98683e-05	0.000559351	0.00042093	ANKRD13A/AP2A1/AP2A2/AP2M1/CLTC/DNM1/DNM2/EZR/GAK/INPP5F/LDLR/PIP5K1C/SNAP25/WASF1	14
GO:0043270	GO:0043270	positive regulation of ion transport	13/216	284/18560	2.98784e-05	0.000559351	0.00042093	ANK2/CACNA2D1/CASK/CNTN1/DNM2/EPHB2/FLNA/GSTM2/KIF5B/PDPK1/SNX4/SYT1/WNK2	13
GO:1990089	GO:1990089	response to nerve growth factor	6/216	52/18560	3.01923e-05	0.00056196	0.000422894	EHD1/MAPT/NTRK2/PDPK1/RAB35/WASF1	6
GO:0035637	GO:0035637	multicellular organismal signaling	11/216	206/18560	3.06952e-05	0.000568038	0.000427468	ANK2/ATP1A3/ATP2B2/CACNA2D1/CNTNAP2/CXADR/FLNA/FXYD6/JUP/NTRK2/SCN9A	11
GO:1902414	GO:1902414	protein localization to cell junction	8/216	105/18560	3.13195e-05	0.000576279	0.000433669	FLNA/KIF5B/KIF5C/MAPK8IP3/MAPT/SNAP25/STX1B/VCL	8
GO:0046785	GO:0046785	microtubule polymerization	7/216	77/18560	3.16324e-05	0.000578729	0.000435513	CKAP5/MAP1B/MAPRE3/MAPT/PAK1/TBCD/TUBB4A	7
GO:2000300	GO:2000300	regulation of synaptic vesicle exocytosis	7/216	79/18560	3.73881e-05	0.000680167	0.000511848	CASK/DNM1L/RAB3A/STX1A/STX1B/SYN1/SYT1	7
GO:0090174	GO:0090174	organelle membrane fusion	8/216	108/18560	3.83824e-05	0.000694333	0.000522509	GNAI3/KIF5B/RAB3A/RAB8B/SNAP25/STX1A/STX1B/SYT1	8
GO:0031112	GO:0031112	positive regulation of microtubule polymerization or depolymerization	5/216	34/18560	4.30808e-05	0.000774972	0.000583193	CKAP5/KATNB1/MAP1B/MAPT/PAK1	5
GO:0086065	GO:0086065	cell communication involved in cardiac conduction	6/216	56/18560	4.63245e-05	0.000824115	0.000620174	ANK2/ATP1A3/CACNA2D1/CXADR/FLNA/JUP	6
GO:1903307	GO:1903307	positive regulation of regulated secretory pathway	6/216	56/18560	4.63245e-05	0.000824115	0.000620174	DNM1L/RAB3A/RAB3D/SNX4/STX1A/SYT1	6
GO:2000641	GO:2000641	regulation of early endosome to late endosome transport	4/216	18/18560	4.80323e-05	0.000849802	0.000639505	EZR/MSN/RDX/SRC	4
GO:0010810	GO:0010810	regulation of cell-substrate adhesion	11/216	217/18560	4.93583e-05	0.00086849	0.000653568	ARHGEF7/CASK/CDH13/DMTN/DNM2/FLNA/JUP/NRP1/SRC/TBCD/VCL	11
GO:0032801	GO:0032801	receptor catabolic process	5/216	35/18560	4.97878e-05	0.000871287	0.000655673	AP2A1/AP2A2/AP2M1/CLTC/SH3GLB1	5
GO:0001738	GO:0001738	morphogenesis of a polarized epithelium	9/216	145/18560	5.1201e-05	0.000886607	0.000667202	AP2A1/AP2A2/AP2M1/BRSK1/BRSK2/CLTC/DAAM1/EXOC5/MSN	9
GO:0048041	GO:0048041	focal adhesion assembly	7/216	83/18560	5.14893e-05	0.000886607	0.000667202	ACTN1/ARHGEF7/DMTN/NRP1/PDPK1/SRC/VCL	7
GO:1903533	GO:1903533	regulation of protein targeting	7/216	83/18560	5.14893e-05	0.000886607	0.000667202	DMTN/FYN/GDI1/NPEPPS/PAK1/PRKAA1/SH3GLB1	7
GO:0048813	GO:0048813	dendrite morphogenesis	9/216	147/18560	5.69721e-05	0.000970636	0.000730436	CTNNA2/CTNND2/DNM1L/EPHA4/EPHB2/FYN/KALRN/NEDD4L/NRP1	9
GO:1904064	GO:1904064	positive regulation of cation transmembrane transport	9/216	147/18560	5.69721e-05	0.000970636	0.000730436	ANK2/CACNA2D1/DNM2/EPHB2/FLNA/GSTM2/KIF5B/PDPK1/WNK2	9
GO:0016049	GO:0016049	cell growth	17/216	488/18560	6.0526e-05	0.00102576	0.000771916	ALCAM/CTNNB1/DCC/DNM2/DPYSL2/GDI1/L1CAM/MAP1B/MAPT/NEDD4L/NRP1/PAK1/PLXNA1/PTPRS/SYT1/VCL/WASF1	17
GO:0010959	GO:0010959	regulation of metal ion transport	15/216	396/18560	6.54678e-05	0.00110017	0.000827915	ANK2/CACNA2D1/CASK/CNTN1/CTNNB1/DNM2/FLNA/FXYD6/FYN/GNAI2/GSTM2/KIF5B/NEDD4L/PDPK1/WNK2	15
GO:0098926	GO:0098926	postsynaptic signal transduction	5/216	37/18560	6.56002e-05	0.00110017	0.000827915	GNA11/GNAI2/GNAQ/GNB1/PLCB1	5
GO:0048639	GO:0048639	positive regulation of developmental growth	10/216	186/18560	6.66619e-05	0.00111218	0.000836955	EZR/GDI1/L1CAM/MAP1B/MAPT/NEDD4L/NRP1/PAK1/PLCB1/SYT1	10
GO:0042391	GO:0042391	regulation of membrane potential	16/216	444/18560	6.73782e-05	0.00111834	0.000841588	ANK2/ATP1A3/CACNA2D1/CXADR/FLNA/GNA11/GNAQ/JUP/KIF5B/MAPT/NEDD4L/NTRK2/SCN9A/SRC/STX1A/STX1B	16
GO:0045446	GO:0045446	endothelial cell differentiation	8/216	117/18560	6.80011e-05	0.00112289	0.000845012	ADD1/CTNNB1/EZR/MSN/NRP1/PTPRS/RDX/VCL	8
GO:1901879	GO:1901879	regulation of protein depolymerization	7/216	87/18560	6.96765e-05	0.00114469	0.000861415	ADD1/ADD2/DMTN/KATNB1/MAP1B/MAP1S/RDX	7
GO:0035567	GO:0035567	non-canonical Wnt signaling pathway	9/216	151/18560	7.01712e-05	0.00114696	0.000863126	AP2A1/AP2A2/AP2M1/CLTC/CTNNB1/DAAM1/GNAO1/GNB1/PLCB1	9
GO:0018105	GO:0018105	peptidyl-serine phosphorylation	13/216	309/18560	7.09834e-05	0.00115438	0.000868706	BRSK1/BRSK2/DMTN/INPP5F/MARK1/NTRK2/PAK1/PAK2/PDPK1/PLCL1/PRKAA1/PRKCA/SRC	13
GO:0051222	GO:0051222	positive regulation of protein transport	14/216	354/18560	7.27947e-05	0.00117788	0.000886398	CADM1/DNM1L/EXOC1/EZR/FLNA/FYN/JUP/KIF5B/MYH10/NPEPPS/PAK1/PRKAA1/SH3GLB1/SRC	14
GO:1901653	GO:1901653	cellular response to peptide	15/216	400/18560	7.32737e-05	0.00117971	0.000887769	ATP1A3/ATP6V0C/ATP6V1A/CACNA2D1/EPHA4/FYN/GNAI2/MAP1B/PAK1/PDPK1/PPAT/PRKAA1/RAB8B/SRC/VIM	15
GO:0031290	GO:0031290	retinal ganglion cell axon guidance	4/216	20/18560	7.46742e-05	0.00119282	0.000897639	ALCAM/EPHB2/NRP1/ROBO2	4
GO:1900026	GO:1900026	positive regulation of substrate adhesion-dependent cell spreading	5/216	38/18560	7.48292e-05	0.00119282	0.000897639	ARHGEF7/DMTN/DNM2/FLNA/NRP1	5
GO:0006893	GO:0006893	Golgi to plasma membrane transport	6/216	61/18560	7.54844e-05	0.00119734	0.000901037	DNM2/EXOC1/EXOC4/EXOC5/EXOC6B/KRT18	6
GO:1903351	GO:1903351	cellular response to dopamine	7/216	89/18560	8.05642e-05	0.00127165	0.000956959	DNM2/FLNA/GNA11/GNAI3/GNAO1/GNAS/GNB1	7
GO:0032970	GO:0032970	regulation of actin filament-based process	15/216	404/18560	8.18831e-05	0.00128616	0.000967882	ACTR3B/ADD1/ADD2/ANK2/ARHGAP17/ARHGAP35/CTNNA2/DMTN/FLNA/JUP/NRP1/PAK1/PAK2/RDX/WASF1	15
GO:1903078	GO:1903078	positive regulation of protein localization to plasma membrane	6/216	62/18560	8.27687e-05	0.00129376	0.000973601	EPHA2/EPHB2/EZR/KIF5B/PDPK1/PTPN9	6
GO:0050807	GO:0050807	regulation of synapse organization	11/216	230/18560	8.33058e-05	0.00129587	0.000975184	CDH2/CTNNA2/DNM1L/EPHA4/EPHB2/FYN/KALRN/NTRK2/PTPRS/ROBO2/TUBB	11
GO:0097306	GO:0097306	cellular response to alcohol	7/216	90/18560	8.65063e-05	0.00133226	0.00100257	CTNNA1/CTNNB1/GNAI1/GNB1/JUP/LANCL2/PRKAA1	7
GO:1903350	GO:1903350	response to dopamine	7/216	90/18560	8.65063e-05	0.00133226	0.00100257	DNM2/FLNA/GNA11/GNAI3/GNAO1/GNAS/GNB1	7
GO:0021953	GO:0021953	central nervous system neuron differentiation	10/216	192/18560	8.68865e-05	0.00133226	0.00100257	ARHGAP35/CTNNB1/DCC/EPHA4/EPHB2/GIGYF2/MAPT/NRP1/NTRK2/ROBO2	10
GO:0046847	GO:0046847	filopodium assembly	6/216	63/18560	9.06021e-05	0.00137788	0.0010369	DMTN/DOCK11/DPYSL3/EZR/FGD4/NRP1	6
GO:1902115	GO:1902115	regulation of organelle assembly	10/216	193/18560	9.07177e-05	0.00137788	0.0010369	ARHGAP35/DNM2/EZR/MSN/PIP4K2C/PRKAA1/PTPRS/RDX/SH3GLB1/SRC	10
GO:0045921	GO:0045921	positive regulation of exocytosis	7/216	91/18560	9.28009e-05	0.00140291	0.00105573	CADPS/DNM1L/RAB3A/RAB3D/SNX4/STX1A/SYT1	7
GO:0007188	GO:0007188	adenylate cyclase-modulating G protein-coupled receptor signaling pathway	11/216	234/18560	9.71238e-05	0.0014614	0.00109975	FLNA/GNA11/GNA13/GNAI1/GNAI2/GNAI3/GNAO1/GNAQ/GNAS/GNB1/PRKCA	11
GO:0110053	GO:0110053	regulation of actin filament organization	12/216	277/18560	0.000102355	0.00151979	0.0011437	ACTR3B/ADD1/ADD2/ARHGAP35/CTNNA2/DMTN/FLNA/NRP1/PAK1/PAK2/RDX/WASF1	12
GO:0001736	GO:0001736	establishment of planar polarity	8/216	124/18560	0.000102421	0.00151979	0.0011437	AP2A1/AP2A2/AP2M1/BRSK1/BRSK2/CLTC/DAAM1/EXOC5	8
GO:0007164	GO:0007164	establishment of tissue polarity	8/216	124/18560	0.000102421	0.00151979	0.0011437	AP2A1/AP2A2/AP2M1/BRSK1/BRSK2/CLTC/DAAM1/EXOC5	8
GO:0098742	GO:0098742	cell-cell adhesion via plasma-membrane adhesion molecules	12/216	278/18560	0.000105893	0.00156411	0.00117705	ALCAM/ARVCF/CADM1/CADM3/CDH13/CDH2/CLDN6/CXADR/L1CAM/PTPRS/ROBO2/TENM4	12
GO:0106027	GO:0106027	neuron projection organization	7/216	93/18560	0.00010651	0.00156604	0.0011785	ATP1A3/CTNND2/DNM1L/EPHA4/EPHB2/FYN/KALRN	7
GO:0098927	GO:0098927	vesicle-mediated transport between endosomal compartments	5/216	41/18560	0.000108599	0.00158949	0.00119615	EZR/MSN/MYO1D/RDX/SRC	5
GO:0010639	GO:0010639	negative regulation of organelle organization	15/216	416/18560	0.000113246	0.00165001	0.00124169	ADD1/ADD2/CTNNA2/DMTN/DNM1L/DNM2/KATNB1/MAP1B/MAPT/PAK2/RDX/SRC/TBCD/TUBB4A/VAT1	15
GO:0034767	GO:0034767	positive regulation of ion transmembrane transport	9/216	161/18560	0.000114836	0.00166563	0.00125344	ANK2/CACNA2D1/DNM2/EPHB2/FLNA/GSTM2/KIF5B/PDPK1/WNK2	9
GO:1904951	GO:1904951	positive regulation of establishment of protein localization	14/216	370/18560	0.000116153	0.00167719	0.00126214	CADM1/DNM1L/EXOC1/EZR/FLNA/FYN/JUP/KIF5B/MYH10/NPEPPS/PAK1/PRKAA1/SH3GLB1/SRC	14
GO:1905477	GO:1905477	positive regulation of protein localization to membrane	8/216	128/18560	0.000127843	0.00183774	0.00138296	EPHA2/EPHB2/EZR/FYN/KIF5B/PAK1/PDPK1/PTPN9	8
GO:0016197	GO:0016197	endosomal transport	11/216	242/18560	0.000130711	0.00186721	0.00140514	CLTC/DNM1L/EHD1/ERC1/INPP5F/RAB35/RAB6A/RAB6B/SNX4/UBE2O/YKT6	11
GO:0001956	GO:0001956	positive regulation of neurotransmitter secretion	4/216	23/18560	0.000132792	0.00186721	0.00140514	DNM1L/STX1A/STX1B/SYT1	4
GO:0007413	GO:0007413	axonal fasciculation	4/216	23/18560	0.000132792	0.00186721	0.00140514	ARHGAP35/EPHA4/EPHB2/NRP1	4
GO:0032799	GO:0032799	low-density lipoprotein receptor particle metabolic process	4/216	23/18560	0.000132792	0.00186721	0.00140514	AP2A1/AP2A2/AP2M1/CLTC	4
GO:0106030	GO:0106030	neuron projection fasciculation	4/216	23/18560	0.000132792	0.00186721	0.00140514	ARHGAP35/EPHA4/EPHB2/NRP1	4
GO:0034381	GO:0034381	plasma lipoprotein particle clearance	6/216	68/18560	0.000139075	0.00194706	0.00146522	AP2A1/AP2A2/AP2M1/CLTC/EHD1/LDLR	6
GO:0060047	GO:0060047	heart contraction	12/216	287/18560	0.000142766	0.00199007	0.0014976	ANK2/ATP1A3/ATP2B2/CACNA2D1/CXADR/DNM1L/FLNA/FXYD6/GNAO1/GSTM2/JUP/NEDD4L	12
GO:0018209	GO:0018209	peptidyl-serine modification	13/216	332/18560	0.000145461	0.0020189	0.00151929	BRSK1/BRSK2/DMTN/INPP5F/MARK1/NTRK2/PAK1/PAK2/PDPK1/PLCL1/PRKAA1/PRKCA/SRC	13
GO:0006835	GO:0006835	dicarboxylic acid transport	7/216	98/18560	0.000148103	0.00204674	0.00154024	LRRC8A/NTRK2/RAB3A/SLC1A2/SNAP25/STX1A/SYT1	7
GO:1902905	GO:1902905	positive regulation of supramolecular fiber organization	10/216	206/18560	0.000155115	0.00213448	0.00160627	ACTR3B/CKAP5/CTNNA2/FLNA/KATNB1/MAP1B/MAPT/NRP1/PAK1/WASF1	10
GO:0007044	GO:0007044	cell-substrate junction assembly	7/216	99/18560	0.000157818	0.00216245	0.00162731	ACTN1/ARHGEF7/DMTN/NRP1/PDPK1/SRC/VCL	7
GO:1901880	GO:1901880	negative regulation of protein depolymerization	6/216	70/18560	0.000163418	0.00222969	0.00167791	ADD1/ADD2/DMTN/KATNB1/MAP1B/RDX	6
GO:0030032	GO:0030032	lamellipodium assembly	6/216	71/18560	0.00017679	0.00240195	0.00180755	ARHGEF7/CDH13/DMTN/DNM2/EPHA2/VCL	6
GO:0034764	GO:0034764	positive regulation of transmembrane transport	10/216	210/18560	0.00018138	0.00245396	0.00184669	ANK2/CACNA2D1/DNM2/EPHB2/FLNA/GSTM2/KIF5B/PDPK1/SLC1A2/WNK2	10
GO:0003158	GO:0003158	endothelium development	8/216	135/18560	0.000184794	0.00248882	0.00187292	ADD1/CTNNB1/EZR/MSN/NRP1/PTPRS/RDX/VCL	8
GO:0045109	GO:0045109	intermediate filament organization	4/216	25/18560	0.000186275	0.00248882	0.00187292	NEFH/NEFL/NEFM/VIM	4
GO:0099563	GO:0099563	modification of synaptic structure	4/216	25/18560	0.000186275	0.00248882	0.00187292	CTNNA2/EPHA4/MYH10/WASF1	4
GO:0050806	GO:0050806	positive regulation of synaptic transmission	9/216	172/18560	0.000189293	0.0025187	0.0018954	DNM1L/EPHA4/EPHB2/KIF5B/NTRK2/SNAP25/STX1A/STX1B/SYT1	9
GO:1903779	GO:1903779	regulation of cardiac conduction	6/216	73/18560	0.000206121	0.00273131	0.0020554	ANK2/ATP1A3/ATP2B2/CXADR/FLNA/FXYD6	6
GO:0043268	GO:0043268	positive regulation of potassium ion transport	5/216	47/18560	0.000210058	0.00277207	0.00208608	ANK2/DNM2/FLNA/KIF5B/WNK2	5
GO:1903649	GO:1903649	regulation of cytoplasmic transport	4/216	26/18560	0.000218145	0.00286705	0.00215755	EZR/MSN/RDX/SRC	4
GO:0031532	GO:0031532	actin cytoskeleton reorganization	7/216	105/18560	0.000227526	0.0029423	0.00221418	BRSK2/CXADR/DMTN/EZR/FLNA/NRP1/PAK1	7
GO:0046928	GO:0046928	regulation of neurotransmitter secretion	7/216	105/18560	0.000227526	0.0029423	0.00221418	CASK/DNM1L/RAB3A/STX1A/STX1B/SYN1/SYT1	7
GO:0071868	GO:0071868	cellular response to monoamine stimulus	7/216	105/18560	0.000227526	0.0029423	0.00221418	DNM2/FLNA/GNA11/GNAI3/GNAO1/GNAS/GNB1	7
GO:0071870	GO:0071870	cellular response to catecholamine stimulus	7/216	105/18560	0.000227526	0.0029423	0.00221418	DNM2/FLNA/GNA11/GNAI3/GNAO1/GNAS/GNB1	7
GO:1904062	GO:1904062	regulation of cation transmembrane transport	13/216	349/18560	0.000237015	0.00304705	0.00229301	ANK2/CACNA2D1/DNM2/EPHB2/FLNA/FXYD6/FYN/GSTM2/KIF5B/NEDD4L/NEFL/PDPK1/WNK2	13
GO:0086001	GO:0086001	cardiac muscle cell action potential	6/216	75/18560	0.000239159	0.00304705	0.00229301	ANK2/CACNA2D1/CXADR/FLNA/JUP/NEDD4L	6
GO:0016081	GO:0016081	synaptic vesicle docking	3/216	11/18560	0.000239411	0.00304705	0.00229301	SNAP25/STX1A/STX1B	3
GO:1905383	GO:1905383	protein localization to presynapse	3/216	11/18560	0.000239411	0.00304705	0.00229301	KIF5B/KIF5C/MAPK8IP3	3
GO:0032414	GO:0032414	positive regulation of ion transmembrane transporter activity	7/216	106/18560	0.000241242	0.00305826	0.00230144	ANK2/CACNA2D1/DNM2/EPHB2/GSTM2/KIF5B/WNK2	7
GO:0007611	GO:0007611	learning or memory	11/216	261/18560	0.000252065	0.00318294	0.00239527	BRSK1/CNTNAP2/EPHB2/FYN/KALRN/LDLR/MAPT/NTRK2/PLCB1/SNAP25/UBA6	11
GO:0007163	GO:0007163	establishment or maintenance of cell polarity	10/216	220/18560	0.000263866	0.00331894	0.00249761	ANK1/ARHGAP35/BRSK1/BRSK2/CAP2/CKAP5/CTNNA1/MAP1B/MSN/PAK1	10
GO:0007187	GO:0007187	G protein-coupled receptor signaling pathway, coupled to cyclic nucleotide second messenger	11/216	263/18560	0.000269114	0.00337178	0.00253737	FLNA/GNA11/GNA13/GNAI1/GNAI2/GNAI3/GNAO1/GNAQ/GNAS/GNB1/PRKCA	11
GO:0033157	GO:0033157	regulation of intracellular protein transport	11/216	264/18560	0.000277997	0.00346957	0.00261097	BRSK2/DMTN/FLNA/FYN/GDI1/JUP/KIF5B/NPEPPS/PAK1/PRKAA1/SH3GLB1	11
GO:1902743	GO:1902743	regulation of lamellipodium organization	5/216	50/18560	0.000282056	0.00350665	0.00263887	ARHGEF7/DMTN/DNM2/EPHA2/SRC	5
GO:0071867	GO:0071867	response to monoamine	7/216	109/18560	0.000286433	0.00353377	0.00265928	DNM2/FLNA/GNA11/GNAI3/GNAO1/GNAS/GNB1	7
GO:0071869	GO:0071869	response to catecholamine	7/216	109/18560	0.000286433	0.00353377	0.00265928	DNM2/FLNA/GNA11/GNAI3/GNAO1/GNAS/GNB1	7
GO:0051590	GO:0051590	positive regulation of neurotransmitter transport	4/216	28/18560	0.000293371	0.00360555	0.00271329	DNM1L/STX1A/STX1B/SYT1	4
GO:0007051	GO:0007051	spindle organization	9/216	183/18560	0.000300217	0.00367567	0.00276606	CKAP5/CLTC/EZR/FLNA/FSD1/GNAI1/MAPRE3/TRIM36/TUBB	9
GO:0032956	GO:0032956	regulation of actin cytoskeleton organization	13/216	359/18560	0.000311132	0.0037743	0.00284029	ACTR3B/ADD1/ADD2/ARHGAP17/ARHGAP35/CTNNA2/DMTN/FLNA/NRP1/PAK1/PAK2/RDX/WASF1	13
GO:0019932	GO:0019932	second-messenger-mediated signaling	15/216	457/18560	0.000312462	0.0037743	0.00284029	ANK2/CDH13/DDAH1/DMTN/GNA13/GNAI1/GNAI2/GNAQ/GNAS/GNB1/GSTM2/MAPT/PDPK1/PRKAA1/PRKCA	15
GO:0060491	GO:0060491	regulation of cell projection assembly	9/216	184/18560	0.000312526	0.0037743	0.00284029	ARHGAP35/DMTN/DNM2/DOCK11/DPYSL3/EPHA2/NRP1/RDX/SRC	9
GO:0007612	GO:0007612	learning	8/216	146/18560	0.000315229	0.0037743	0.00284029	BRSK1/CNTNAP2/EPHB2/FYN/KALRN/NTRK2/SNAP25/UBA6	8
GO:0071679	GO:0071679	commissural neuron axon guidance	3/216	12/18560	0.000316479	0.0037743	0.00284029	EPHB2/NCAM1/NRP1	3
GO:0098885	GO:0098885	modification of postsynaptic actin cytoskeleton	3/216	12/18560	0.000316479	0.0037743	0.00284029	CTNNA2/MYH10/WASF1	3
GO:1905668	GO:1905668	positive regulation of protein localization to endosome	3/216	12/18560	0.000316479	0.0037743	0.00284029	EZR/MSN/RDX	3
GO:0032272	GO:0032272	negative regulation of protein polymerization	6/216	79/18560	0.000317668	0.0037745	0.00284044	ADD1/ADD2/DMTN/RDX/TBCD/TUBB4A	6
GO:0044409	GO:0044409	entry into host	8/216	147/18560	0.000330092	0.00390771	0.00294068	CLDN6/CTNNB1/CTNND1/CXADR/EPHA2/LDLR/NCAM1/SRC	8
GO:0043242	GO:0043242	negative regulation of protein-containing complex disassembly	6/216	80/18560	0.000340135	0.00401184	0.00301905	ADD1/ADD2/DMTN/KATNB1/MAP1B/RDX	6
GO:0061337	GO:0061337	cardiac conduction	8/216	148/18560	0.000345523	0.00406052	0.00305568	ANK2/ATP1A3/ATP2B2/CACNA2D1/CXADR/FLNA/FXYD6/JUP	8
GO:0009306	GO:0009306	protein secretion	15/216	462/18560	0.000350468	0.00409076	0.00307843	BRSK2/CADM1/DMTN/DNM1L/EXOC1/EZR/KIF5B/MYH10/PRKCA/RAB3A/RAB3D/RAB8B/SNAP25/SRC/STX1A	15
GO:0051495	GO:0051495	positive regulation of cytoskeleton organization	10/216	228/18560	0.000350636	0.00409076	0.00307843	ACTR3B/CKAP5/CTNNA2/FLNA/KATNB1/MAP1B/MAPT/NRP1/PAK1/WASF1	10
GO:0035592	GO:0035592	establishment of protein localization to extracellular region	15/216	463/18560	0.000358529	0.00416774	0.00313636	BRSK2/CADM1/DMTN/DNM1L/EXOC1/EZR/KIF5B/MYH10/PRKCA/RAB3A/RAB3D/RAB8B/SNAP25/SRC/STX1A	15
GO:0097191	GO:0097191	extrinsic apoptotic signaling pathway	10/216	229/18560	0.000362988	0.0042044	0.00316395	CTNNA1/DCC/FYN/KRT18/KRT8/MADD/NRP1/PAK2/PDPK1/SRC	10
GO:1900024	GO:1900024	regulation of substrate adhesion-dependent cell spreading	5/216	53/18560	0.000371382	0.0042862	0.00322551	ARHGEF7/DMTN/DNM2/FLNA/NRP1	5
GO:0032411	GO:0032411	positive regulation of transporter activity	7/216	114/18560	0.000376674	0.00433175	0.00325979	ANK2/CACNA2D1/DNM2/EPHB2/GSTM2/KIF5B/WNK2	7
GO:0031116	GO:0031116	positive regulation of microtubule polymerization	4/216	30/18560	0.000385581	0.0044184	0.003325	CKAP5/MAP1B/MAPT/PAK1	4
GO:0031623	GO:0031623	receptor internalization	7/216	115/18560	0.000397189	0.00453527	0.00341295	ANKRD13A/AP2M1/CLTC/DNM1/DNM2/EZR/SNAP25	7
GO:2000649	GO:2000649	regulation of sodium ion transmembrane transporter activity	5/216	54/18560	0.000405445	0.00460853	0.00346807	DNM2/FXYD6/KIF5B/NEDD4L/WNK2	5
GO:0090042	GO:0090042	tubulin deacetylation	3/216	13/18560	0.000407898	0.00460853	0.00346807	FLNA/MAPT/PRKAA1	3
GO:1903651	GO:1903651	positive regulation of cytoplasmic transport	3/216	13/18560	0.000407898	0.00460853	0.00346807	EZR/MSN/RDX	3
GO:0043297	GO:0043297	apical junction assembly	6/216	83/18560	0.000415075	0.00467322	0.00351676	CLDN6/CTNNA1/EPHA2/PAK2/TBCD/VCL	6
GO:1903828	GO:1903828	negative regulation of cellular protein localization	7/216	116/18560	0.000418587	0.00469083	0.00353001	ANKRD13A/AP2M1/CLTC/DMTN/GDI1/MAPT/NEDD4L	7
GO:0071692	GO:0071692	protein localization to extracellular region	15/216	470/18560	0.000419552	0.00469083	0.00353001	BRSK2/CADM1/DMTN/DNM1L/EXOC1/EZR/KIF5B/MYH10/PRKCA/RAB3A/RAB3D/RAB8B/SNAP25/SRC/STX1A	15
GO:0008045	GO:0008045	motor neuron axon guidance	4/216	31/18560	0.000438695	0.00487102	0.00366561	ALCAM/EPHA4/KIF5C/NRP1	4
GO:1905476	GO:1905476	negative regulation of protein localization to membrane	4/216	31/18560	0.000438695	0.00487102	0.00366561	AP2M1/CLTC/DMTN/GDI1	4
GO:0031295	GO:0031295	T cell costimulation	5/216	55/18560	0.000441813	0.00488879	0.00367898	FYN/PAK1/PAK2/PDPK1/SRC	5
GO:0032092	GO:0032092	positive regulation of protein binding	6/216	85/18560	0.000471791	0.00516724	0.00388852	ADD1/ADD2/EPHA4/MAPRE3/NRP1/PLCL1	6
GO:0035418	GO:0035418	protein localization to synapse	6/216	85/18560	0.000471791	0.00516724	0.00388852	KIF5B/KIF5C/MAPK8IP3/MAPT/SNAP25/STX1B	6
GO:0097061	GO:0097061	dendritic spine organization	6/216	85/18560	0.000471791	0.00516724	0.00388852	CTNND2/DNM1L/EPHA4/EPHB2/FYN/KALRN	6
GO:0046578	GO:0046578	regulation of Ras protein signal transduction	9/216	195/18560	0.000477731	0.00521039	0.003921	ARHGAP17/ARHGAP35/DNM2/EPHB2/IQSEC1/KALRN/MADD/NRP1/RDX	9
GO:0086002	GO:0086002	cardiac muscle cell action potential involved in contraction	5/216	56/18560	0.000480586	0.00521039	0.003921	ANK2/CACNA2D1/FLNA/JUP/NEDD4L	5
GO:1904645	GO:1904645	response to amyloid-beta	5/216	56/18560	0.000480586	0.00521039	0.003921	ATP1A3/CACNA2D1/DNM1/EPHA4/FYN	5
GO:0051588	GO:0051588	regulation of neurotransmitter transport	7/216	119/18560	0.000488364	0.00527695	0.00397108	CASK/DNM1L/RAB3A/STX1A/STX1B/SYN1/SYT1	7
GO:0006865	GO:0006865	amino acid transport	8/216	156/18560	0.00049138	0.00529178	0.00398224	LRRC8A/NTRK2/RAB3A/SLC1A2/SNAP25/STX1A/SV2A/SYT1	8
GO:0086019	GO:0086019	cell-cell signaling involved in cardiac conduction	4/216	32/18560	0.000496826	0.0053326	0.00401296	ANK2/CACNA2D1/CXADR/FLNA	4
GO:0045785	GO:0045785	positive regulation of cell adhesion	14/216	427/18560	0.000499816	0.00534687	0.0040237	ARHGEF7/CD276/CDH13/DMTN/DNM2/FLNA/FYN/JUP/NRP1/PAK1/PAK2/PDPK1/PRKCA/SRC	14
GO:0030902	GO:0030902	hindbrain development	8/216	157/18560	0.000512676	0.00546628	0.00411356	CNTN1/CTNNA2/CTNNB1/FLNA/GART/MYH10/PAK1/PTPRS	8
GO:0048681	GO:0048681	negative regulation of axon regeneration	3/216	14/18560	0.000514698	0.00546972	0.00411615	EPHA4/INPP5F/PTPRS	3
GO:0031294	GO:0031294	lymphocyte costimulation	5/216	57/18560	0.000521866	0.00550953	0.00414611	FYN/PAK1/PAK2/PDPK1/SRC	5
GO:0098900	GO:0098900	regulation of action potential	5/216	57/18560	0.000521866	0.00550953	0.00414611	ANK2/CACNA2D1/CXADR/FLNA/JUP	5
GO:0002028	GO:0002028	regulation of sodium ion transport	6/216	87/18560	0.000534371	0.00562312	0.00423159	CNTN1/DNM2/FXYD6/KIF5B/NEDD4L/WNK2	6
GO:0002791	GO:0002791	regulation of peptide secretion	13/216	381/18560	0.00054621	0.00572898	0.00431125	BRSK2/CADM1/DNM1L/EXOC1/EZR/KALRN/KIF5B/MYH10/PRKCA/RAB8B/SNAP25/SRC/STX1A	13
GO:0010811	GO:0010811	positive regulation of cell-substrate adhesion	7/216	122/18560	0.000567115	0.00590974	0.00444728	ARHGEF7/CDH13/DMTN/DNM2/FLNA/JUP/NRP1	7
GO:0043244	GO:0043244	regulation of protein-containing complex disassembly	7/216	122/18560	0.000567115	0.00590974	0.00444728	ADD1/ADD2/DMTN/KATNB1/MAP1B/MAP1S/RDX	7
GO:1901888	GO:1901888	regulation of cell junction assembly	9/216	200/18560	0.000573571	0.00595774	0.0044834	DMTN/EPHA2/EPHB2/NRP1/NTRK2/PTPRS/ROBO2/SRC/VCL	9
GO:0098930	GO:0098930	axonal transport	5/216	59/18560	0.000612357	0.00634016	0.00477118	KIF5B/KIF5C/MAPK8IP3/MAPT/NEFL	5
GO:0010765	GO:0010765	positive regulation of sodium ion transport	4/216	34/18560	0.000629192	0.00647284	0.00487103	CNTN1/DNM2/KIF5B/WNK2	4
GO:0098901	GO:0098901	regulation of cardiac muscle cell action potential	4/216	34/18560	0.000629192	0.00647284	0.00487103	ANK2/CXADR/FLNA/JUP	4
GO:0010763	GO:0010763	positive regulation of fibroblast migration	3/216	15/18560	0.000637866	0.00647927	0.00487587	ARHGEF7/DMTN/PAK1	3
GO:0035635	GO:0035635	entry of bacterium into host cell	3/216	15/18560	0.000637866	0.00647927	0.00487587	CTNNB1/CTNND1/SRC	3
GO:0070571	GO:0070571	negative regulation of neuron projection regeneration	3/216	15/18560	0.000637866	0.00647927	0.00487587	EPHA4/INPP5F/PTPRS	3
GO:2001044	GO:2001044	regulation of integrin-mediated signaling pathway	3/216	15/18560	0.000637866	0.00647927	0.00487587	CTNNA1/DMTN/FLNA	3
GO:0016050	GO:0016050	vesicle organization	12/216	339/18560	0.000645048	0.00653162	0.00491526	AP2M1/DNM1/DNM2/GNAI3/KIF5B/RAB3A/RAB8B/SNAP25/STX1A/STX1B/SYT1/TRAPPC9	12
GO:0001952	GO:0001952	regulation of cell-matrix adhesion	7/216	125/18560	0.000655648	0.00661814	0.00498037	CASK/CDH13/DMTN/JUP/NRP1/SRC/VCL	7
GO:0061098	GO:0061098	positive regulation of protein tyrosine kinase activity	5/216	60/18560	0.000661779	0.00665915	0.00501123	EPHA4/FYN/NTRK2/PAK2/SRC	5
GO:0042147	GO:0042147	retrograde transport, endosome to Golgi	6/216	91/18560	0.000678765	0.00680879	0.00512385	CLTC/ERC1/RAB6A/RAB6B/UBE2O/YKT6	6
GO:0070527	GO:0070527	platelet aggregation	5/216	62/18560	0.000769509	0.00768091	0.00578014	DMTN/FLNA/GNAS/PRKCA/VCL	5
GO:0048311	GO:0048311	mitochondrion distribution	3/216	16/18560	0.000778352	0.00768091	0.00578014	ATCAY/DNM1L/MAPT	3
GO:0090136	GO:0090136	epithelial cell-cell adhesion	3/216	16/18560	0.000778352	0.00768091	0.00578014	CTNNA1/JUP/VCL	3
GO:1903729	GO:1903729	regulation of plasma membrane organization	3/216	16/18560	0.000778352	0.00768091	0.00578014	DNM2/RAB3A/SH3GLB1	3
GO:2000651	GO:2000651	positive regulation of sodium ion transmembrane transporter activity	3/216	16/18560	0.000778352	0.00768091	0.00578014	DNM2/KIF5B/WNK2	3
GO:0021955	GO:0021955	central nervous system neuron axonogenesis	4/216	36/18560	0.000784789	0.00768091	0.00578014	ARHGAP35/DCC/EPHA4/EPHB2	4
GO:0033572	GO:0033572	transferrin transport	4/216	36/18560	0.000784789	0.00768091	0.00578014	ATP6V0C/ATP6V1A/CLTC/DNM2	4
GO:0090313	GO:0090313	regulation of protein targeting to membrane	4/216	36/18560	0.000784789	0.00768091	0.00578014	DMTN/FYN/GDI1/PAK1	4
GO:0060997	GO:0060997	dendritic spine morphogenesis	5/216	63/18560	0.000828035	0.00807962	0.00608018	CTNND2/DNM1L/EPHA4/EPHB2/KALRN	5
GO:0052126	GO:0052126	movement in host environment	8/216	169/18560	0.000831766	0.0080915	0.00608912	CLDN6/CTNNB1/CTNND1/CXADR/EPHA2/LDLR/NCAM1/SRC	8
GO:0031334	GO:0031334	positive regulation of protein-containing complex assembly	10/216	255/18560	0.000837042	0.0081183	0.0061093	ACTR3B/CKAP5/CTNNA2/MAP1B/MAPT/MSN/PAK1/SH3GLB1/SRC/WASF1	10
GO:0030100	GO:0030100	regulation of endocytosis	9/216	211/18560	0.000840481	0.00812717	0.00611597	ANKRD13A/AP2A1/CDH13/DNM1/DNM1L/DNM2/NEDD4L/SRC/STX1B	9
GO:0008016	GO:0008016	regulation of heart contraction	10/216	256/18560	0.000862394	0.0083074	0.0062516	ANK2/ATP1A3/ATP2B2/CACNA2D1/CXADR/FLNA/FXYD6/GNAO1/GSTM2/JUP	10
GO:0030307	GO:0030307	positive regulation of cell growth	8/216	170/18560	0.000864279	0.0083074	0.0062516	GDI1/L1CAM/MAP1B/MAPT/NEDD4L/NRP1/PAK1/SYT1	8
GO:0050890	GO:0050890	cognition	11/216	303/18560	0.000878243	0.0084165	0.0063337	BRSK1/CNTNAP2/EPHB2/FYN/KALRN/LDLR/MAPT/NTRK2/PLCB1/SNAP25/UBA6	11
GO:1902305	GO:1902305	regulation of sodium ion transmembrane transport	5/216	64/18560	0.000889817	0.0085021	0.00639812	DNM2/FXYD6/KIF5B/NEDD4L/WNK2	5
GO:0072673	GO:0072673	lamellipodium morphogenesis	3/216	17/18560	0.000937063	0.00892705	0.0067179	ARHGEF7/SRC/WASF1	3
GO:0019886	GO:0019886	antigen processing and presentation of exogenous peptide antigen via MHC class II	6/216	97/18560	0.00094995	0.00902312	0.0067902	AP2A1/AP2A2/AP2M1/CLTC/DNM2/KLC2	6
GO:0007223	GO:0007223	Wnt signaling pathway, calcium modulating pathway	4/216	38/18560	0.000965743	0.00906616	0.00682259	CTNNB1/GNAO1/GNB1/PLCB1	4
GO:0031111	GO:0031111	negative regulation of microtubule polymerization or depolymerization	4/216	38/18560	0.000965743	0.00906616	0.00682259	KATNB1/MAP1B/TBCD/TUBB4A	4
GO:0045022	GO:0045022	early endosome to late endosome transport	4/216	38/18560	0.000965743	0.00906616	0.00682259	EZR/MSN/RDX/SRC	4
GO:0060306	GO:0060306	regulation of membrane repolarization	4/216	38/18560	0.000965743	0.00906616	0.00682259	ANK2/CACNA2D1/FLNA/NEDD4L	4
GO:0008037	GO:0008037	cell recognition	9/216	216/18560	0.000991396	0.00927992	0.00698345	ARHGAP35/CADM1/CNTNAP2/EPHA4/EPHB2/MSN/NRP1/NTM/ROBO2	9
GO:0010771	GO:0010771	negative regulation of cell morphogenesis involved in differentiation	6/216	98/18560	0.00100224	0.00935428	0.00703941	DCC/DMTN/EPHB2/GDI1/NRP1/PTPRS	6
GO:0034394	GO:0034394	protein localization to cell surface	5/216	66/18560	0.00102359	0.00949847	0.00714792	ANK2/CTNNB1/FLNA/NEDD4L/VCL	5
GO:0150116	GO:0150116	regulation of cell-substrate junction organization	5/216	66/18560	0.00102359	0.00949847	0.00714792	DMTN/IQSEC1/NRP1/SRC/VCL	5
GO:0032273	GO:0032273	positive regulation of protein polymerization	7/216	135/18560	0.00103252	0.00955378	0.00718954	ACTR3B/CKAP5/CTNNA2/MAP1B/MAPT/PAK1/WASF1	7
GO:0016601	GO:0016601	Rac protein signal transduction	4/216	39/18560	0.0010664	0.00983896	0.00740415	ARHGAP17/CDH13/DNM2/WASF1	4
GO:0008154	GO:0008154	actin polymerization or depolymerization	9/216	219/18560	0.00109203	0.0100466	0.00756043	ACTR3B/ADD1/ADD2/ARHGAP35/CAP2/CTNNA2/DMTN/RDX/WASF1	9
GO:0046112	GO:0046112	nucleobase biosynthetic process	3/216	18/18560	0.00111487	0.0101985	0.00767473	GART/PPAT/UMPS	3
GO:0099010	GO:0099010	modification of postsynaptic structure	3/216	18/18560	0.00111487	0.0101985	0.00767473	CTNNA2/MYH10/WASF1	3
GO:0032412	GO:0032412	regulation of ion transmembrane transporter activity	10/216	265/18560	0.00112026	0.0102015	0.00767694	ANK2/CACNA2D1/DNM2/EPHB2/FXYD6/GSTM2/KIF5B/NEDD4L/NEFL/WNK2	10
GO:0016241	GO:0016241	regulation of macroautophagy	8/216	177/18560	0.00112153	0.0102015	0.00767694	ATP6V0C/ATP6V1A/EXOC1/EXOC4/GNAI3/PIP4K2C/PRKAA1/SH3GLB1	8
GO:0030534	GO:0030534	adult behavior	7/216	137/18560	0.00112504	0.0102046	0.00767928	CNP/CNTNAP2/EPHA4/GIGYF2/INPP5F/KALRN/SLC1A2	7
GO:0099072	GO:0099072	regulation of postsynaptic membrane neurotransmitter receptor levels	5/216	68/18560	0.00117175	0.0105317	0.00792548	CTNND1/DNM1/DNM2/SNAP25/STX1B	5
GO:0002495	GO:0002495	antigen processing and presentation of peptide antigen via MHC class II	6/216	101/18560	0.00117248	0.0105317	0.00792548	AP2A1/AP2A2/AP2M1/CLTC/DNM2/KLC2	6
GO:0071526	GO:0071526	semaphorin-plexin signaling pathway	4/216	40/18560	0.00117419	0.0105317	0.00792548	FLNA/NCAM1/NRP1/PLXNA1	4
GO:1901381	GO:1901381	positive regulation of potassium ion transmembrane transport	4/216	40/18560	0.00117419	0.0105317	0.00792548	ANK2/DNM2/FLNA/WNK2	4
GO:0002504	GO:0002504	antigen processing and presentation of peptide or polysaccharide antigen via MHC class II	6/216	102/18560	0.00123388	0.0110363	0.00830521	AP2A1/AP2A2/AP2M1/CLTC/DNM2/KLC2	6
GO:0043624	GO:0043624	cellular protein complex disassembly	9/216	223/18560	0.00123891	0.0110507	0.00831599	ADD1/ADD2/CKAP5/DMTN/GAK/KATNB1/MAP1B/MAP1S/RDX	9
GO:0051693	GO:0051693	actin filament capping	4/216	41/18560	0.00128939	0.0114691	0.00863092	ADD1/ADD2/DMTN/RDX	4
GO:0090316	GO:0090316	positive regulation of intracellular protein transport	8/216	181/18560	0.00129393	0.0114778	0.00863746	FLNA/FYN/JUP/KIF5B/NPEPPS/PAK1/PRKAA1/SH3GLB1	8
GO:0030050	GO:0030050	vesicle transport along actin filament	3/216	19/18560	0.0013126	0.0115797	0.00871409	MYO1B/MYO1D/MYO6	3
GO:0032930	GO:0032930	positive regulation of superoxide anion generation	3/216	19/18560	0.0013126	0.0115797	0.00871409	GNAI2/GNAI3/MAPT	3
GO:0031333	GO:0031333	negative regulation of protein-containing complex assembly	7/216	141/18560	0.00132953	0.011697	0.00880236	ADD1/ADD2/DMTN/RDX/SRC/TBCD/TUBB4A	7
GO:0050771	GO:0050771	negative regulation of axonogenesis	5/216	70/18560	0.0013352	0.0117149	0.00881583	DCC/EPHB2/GDI1/NRP1/PTPRS	5
GO:0120032	GO:0120032	regulation of plasma membrane bounded cell projection assembly	8/216	182/18560	0.00134017	0.0117264	0.00882454	ARHGAP35/DMTN/DNM2/DOCK11/DPYSL3/EPHA2/NRP1/RDX	8
GO:1903034	GO:1903034	regulation of response to wounding	8/216	183/18560	0.00138771	0.0121095	0.00911282	CASK/DMTN/EPHA4/EPHB2/INPP5F/PRKCA/PTPRS/RAB3A	8
GO:0045927	GO:0045927	positive regulation of growth	10/216	273/18560	0.00139948	0.0121627	0.00915285	EZR/GDI1/L1CAM/MAP1B/MAPT/NEDD4L/NRP1/PAK1/PLCB1/SYT1	10
GO:0032869	GO:0032869	cellular response to insulin stimulus	9/216	227/18560	0.00140136	0.0121627	0.00915285	ATP6V0C/ATP6V1A/GNAI2/PAK1/PDPK1/PPAT/PRKAA1/RAB8B/SRC	9
GO:0000266	GO:0000266	mitochondrial fission	4/216	42/18560	0.00141226	0.0122244	0.00919927	DNM1/DNM1L/DNM2/MAPT	4
GO:0097006	GO:0097006	regulation of plasma lipoprotein particle levels	6/216	105/18560	0.00143291	0.0123684	0.00930763	AP2A1/AP2A2/AP2M1/CLTC/EHD1/LDLR	6
GO:0007416	GO:0007416	synapse assembly	8/216	184/18560	0.00143658	0.0123684	0.00930763	ADD2/CDH2/CNTN5/EPHB2/MAP1B/NTRK2/PTPRS/ROBO2	8
GO:0034446	GO:0034446	substrate adhesion-dependent cell spreading	6/216	106/18560	0.00150441	0.0129178	0.0097211	ARHGEF7/DMTN/DNM2/FLNA/NRP1/SRC	6
GO:0022898	GO:0022898	regulation of transmembrane transporter activity	10/216	276/18560	0.00151778	0.012998	0.00978144	ANK2/CACNA2D1/DNM2/EPHB2/FXYD6/GSTM2/KIF5B/NEDD4L/NEFL/WNK2	10
GO:0019882	GO:0019882	antigen processing and presentation	9/216	230/18560	0.00153411	0.013103	0.00986045	AP2A1/AP2A2/AP2M1/CLTC/DNM2/KLC2/RAB35/RAB6A/RAB8B	9
GO:0043266	GO:0043266	regulation of potassium ion transport	6/216	107/18560	0.00157859	0.013393	0.0100787	ANK2/DNM2/FLNA/KIF5B/NEDD4L/WNK2	6
GO:0099175	GO:0099175	regulation of postsynapse organization	6/216	107/18560	0.00157859	0.013393	0.0100787	CDH2/DNM1L/EPHA4/FYN/KALRN/PTPRS	6
GO:0010001	GO:0010001	glial cell differentiation	9/216	231/18560	0.00158054	0.013393	0.0100787	CDH2/CNP/CTNNB1/EPHA4/LDLR/MAPT/NTRK2/TENM4/VIM	9
GO:1902117	GO:1902117	positive regulation of organelle assembly	5/216	73/18560	0.00161113	0.0136164	0.0102468	ARHGAP35/MSN/PIP4K2C/SH3GLB1/SRC	5
GO:0008064	GO:0008064	regulation of actin polymerization or depolymerization	8/216	188/18560	0.00164591	0.0138739	0.0104406	ACTR3B/ADD1/ADD2/ARHGAP35/CTNNA2/DMTN/RDX/WASF1	8
GO:0007229	GO:0007229	integrin-mediated signaling pathway	6/216	108/18560	0.00165553	0.0139185	0.0104742	CTNNA1/DMTN/FLNA/NRP1/SRC/ZYX	6
GO:0097305	GO:0097305	response to alcohol	9/216	233/18560	0.00167679	0.0140606	0.0105811	CTNNA1/CTNNB1/FYN/GNAI1/GNB1/JUP/LANCL2/NEFL/PRKAA1	9
GO:0030835	GO:0030835	negative regulation of actin filament depolymerization	4/216	44/18560	0.00168208	0.0140683	0.0105868	ADD1/ADD2/DMTN/RDX	4
GO:0030832	GO:0030832	regulation of actin filament length	8/216	189/18560	0.00170184	0.0141967	0.0106835	ACTR3B/ADD1/ADD2/ARHGAP35/CTNNA2/DMTN/RDX/WASF1	8
GO:0086003	GO:0086003	cardiac muscle cell contraction	5/216	74/18560	0.00171178	0.014206	0.0106905	ANK2/CACNA2D1/FLNA/JUP/NEDD4L	5
GO:2001259	GO:2001259	positive regulation of cation channel activity	5/216	74/18560	0.00171178	0.014206	0.0106905	ANK2/CACNA2D1/EPHB2/GSTM2/KIF5B	5
GO:0021761	GO:0021761	limbic system development	6/216	109/18560	0.00173528	0.0143528	0.0108009	CNTNAP2/KIF5B/NEFL/NRP1/PTPRS/UBA6	6
GO:0032984	GO:0032984	protein-containing complex disassembly	11/216	330/18560	0.00173838	0.0143528	0.0108009	ADD1/ADD2/CKAP5/CTNNB1/DMTN/GAK/KATNB1/KIF5B/MAP1B/MAP1S/RDX	11
GO:0032482	GO:0032482	Rab protein signal transduction	3/216	21/18560	0.001771	0.0145105	0.0109196	GDI1/MADD/RAB35	3
GO:0099515	GO:0099515	actin filament-based transport	3/216	21/18560	0.001771	0.0145105	0.0109196	MYO1B/MYO1D/MYO6	3
GO:1902307	GO:1902307	positive regulation of sodium ion transmembrane transport	3/216	21/18560	0.001771	0.0145105	0.0109196	DNM2/KIF5B/WNK2	3
GO:0008344	GO:0008344	adult locomotory behavior	5/216	75/18560	0.00181697	0.0148019	0.0111389	CNP/EPHA4/GIGYF2/INPP5F/KALRN	5
GO:0071375	GO:0071375	cellular response to peptide hormone stimulus	11/216	332/18560	0.00182278	0.0148019	0.0111389	ATP6V0C/ATP6V1A/FYN/GNAI2/MAP1B/PAK1/PDPK1/PPAT/PRKAA1/RAB8B/SRC	11
GO:0034765	GO:0034765	regulation of ion transmembrane transport	14/216	489/18560	0.00182623	0.0148019	0.0111389	ANK2/CACNA2D1/DNM2/EPHB2/FLNA/FXYD6/FYN/GSTM2/KIF5B/NEDD4L/NEFL/PDPK1/SCN9A/WNK2	14
GO:0007019	GO:0007019	microtubule depolymerization	4/216	45/18560	0.00182955	0.0148019	0.0111389	CKAP5/KATNB1/MAP1B/MAP1S	4
GO:1904646	GO:1904646	cellular response to amyloid-beta	4/216	45/18560	0.00182955	0.0148019	0.0111389	ATP1A3/CACNA2D1/EPHA4/FYN	4
GO:0048167	GO:0048167	regulation of synaptic plasticity	8/216	192/18560	0.0018787	0.0151614	0.0114095	BRSK1/EPHA4/EPHB2/MAP1B/MAPT/NTRK2/RAB3A/SNAP25	8
GO:0002793	GO:0002793	positive regulation of peptide secretion	8/216	193/18560	0.00194077	0.0156232	0.011757	CADM1/DNM1L/EXOC1/EZR/KIF5B/MYH10/RAB8B/SRC	8
GO:0051489	GO:0051489	regulation of filopodium assembly	4/216	46/18560	0.00198574	0.0159454	0.0119994	DMTN/DOCK11/DPYSL3/NRP1	4
GO:0032928	GO:0032928	regulation of superoxide anion generation	3/216	22/18560	0.00203316	0.0162451	0.012225	GNAI2/GNAI3/MAPT	3
GO:0036120	GO:0036120	cellular response to platelet-derived growth factor stimulus	3/216	22/18560	0.00203316	0.0162451	0.012225	FYN/RDX/SRC	3
GO:0042692	GO:0042692	muscle cell differentiation	12/216	390/18560	0.00212667	0.0169502	0.0127556	ANK2/CDH2/CTNNA1/CTNNA2/CTNNB1/CXADR/EHD1/FLNC/KRT19/KRT8/MYH10/PAK1	12
GO:0031503	GO:0031503	protein-containing complex localization	10/216	291/18560	0.00223736	0.0177446	0.0133534	DNM1/DNM2/EXOC1/EXOC3/EZR/KIF5B/KIF5C/PURA/SNAP25/STX1B	10
GO:0032409	GO:0032409	regulation of transporter activity	10/216	291/18560	0.00223736	0.0177446	0.0133534	ANK2/CACNA2D1/DNM2/EPHB2/FXYD6/GSTM2/KIF5B/NEDD4L/NEFL/WNK2	10
GO:0007626	GO:0007626	locomotory behavior	8/216	198/18560	0.00227581	0.0180052	0.0135495	CNP/EPHA4/GIGYF2/GNAO1/INPP5F/KALRN/SNAP25/UBA6	8
GO:0050773	GO:0050773	regulation of dendrite development	7/216	155/18560	0.00228251	0.018014	0.0135561	DCC/DNM1L/EPHA4/KALRN/MARK1/NEDD4L/PTPRS	7
GO:0036119	GO:0036119	response to platelet-derived growth factor	3/216	23/18560	0.00231821	0.018218	0.0137097	FYN/RDX/SRC	3
GO:0008089	GO:0008089	anterograde axonal transport	4/216	48/18560	0.00232534	0.018218	0.0137097	KIF5B/KIF5C/MAPK8IP3/NEFL	4
GO:0062237	GO:0062237	protein localization to postsynapse	4/216	48/18560	0.00232534	0.018218	0.0137097	KIF5B/KIF5C/SNAP25/STX1B	4
GO:0043434	GO:0043434	response to peptide hormone	13/216	449/18560	0.00239428	0.0187126	0.0140818	ATP6V0C/ATP6V1A/FYN/GNAI1/GNAI2/MAP1B/NEFL/PAK1/PDPK1/PPAT/PRKAA1/RAB8B/SRC	13
GO:0031032	GO:0031032	actomyosin structure organization	8/216	200/18560	0.0024219	0.018837	0.0141755	KRT19/KRT8/MYH10/NRP1/PAK1/PAK2/SRC/ZYX	8
GO:0031099	GO:0031099	regeneration	8/216	200/18560	0.0024219	0.018837	0.0141755	CTNNA1/EPHA4/INPP5F/MAP1B/MAPK8IP3/NEFL/PPAT/PTPRS	8
GO:0042149	GO:0042149	cellular response to glucose starvation	4/216	49/18560	0.00250926	0.0194227	0.0146162	BRSK1/BRSK2/PRKAA1/SH3GLB1	4
GO:0086009	GO:0086009	membrane repolarization	4/216	49/18560	0.00250926	0.0194227	0.0146162	ANK2/CACNA2D1/FLNA/NEDD4L	4
GO:0034629	GO:0034629	cellular protein-containing complex localization	3/216	24/18560	0.00262683	0.0202354	0.0152278	EXOC1/EXOC3/EZR	3
GO:0046628	GO:0046628	positive regulation of insulin receptor signaling pathway	3/216	24/18560	0.00262683	0.0202354	0.0152278	GNAI2/PAK1/SRC	3
GO:0032456	GO:0032456	endocytic recycling	4/216	50/18560	0.00270293	0.0207719	0.0156316	EHD1/INPP5F/RAB35/SNX4	4
GO:0050708	GO:0050708	regulation of protein secretion	11/216	352/18560	0.00286563	0.0219698	0.016533	BRSK2/CADM1/DNM1L/EXOC1/EZR/KIF5B/MYH10/PRKCA/SNAP25/SRC/STX1A	11
GO:0009161	GO:0009161	ribonucleoside monophosphate metabolic process	4/216	51/18560	0.00290661	0.022231	0.0167296	CASK/GART/PPAT/UMPS	4
GO:1903421	GO:1903421	regulation of synaptic vesicle recycling	3/216	25/18560	0.00295963	0.0225829	0.0169944	DNM1/DNM1L/STX1B	3
GO:1903522	GO:1903522	regulation of blood circulation	10/216	303/18560	0.0029921	0.0227768	0.0171403	ANK2/ATP1A3/ATP2B2/CACNA2D1/CXADR/FLNA/FXYD6/GNAO1/GSTM2/JUP	10
GO:0070252	GO:0070252	actin-mediated cell contraction	6/216	123/18560	0.00318549	0.0241917	0.0182051	ANK2/CACNA2D1/FLNA/JUP/NEDD4L/VIM	6
GO:0021952	GO:0021952	central nervous system projection neuron axonogenesis	3/216	26/18560	0.00331721	0.0250738	0.0188689	DCC/EPHA4/EPHB2	3
GO:0051016	GO:0051016	barbed-end actin filament capping	3/216	26/18560	0.00331721	0.0250738	0.0188689	ADD1/ADD2/RDX	3
GO:0070997	GO:0070997	neuron death	11/216	360/18560	0.00339857	0.0256286	0.0192864	CNTFR/CTNNB1/DCC/DPYSL4/FYN/MAPT/NEFL/NRP1/NTRK2/PDPK1/RRAS2	11
GO:0051701	GO:0051701	interaction with host	8/216	212/18560	0.0034594	0.0260263	0.0195857	CLDN6/CTNNB1/CTNND1/CXADR/EPHA2/LDLR/NCAM1/SRC	8
GO:0030834	GO:0030834	regulation of actin filament depolymerization	4/216	54/18560	0.00358011	0.0268717	0.0202218	ADD1/ADD2/DMTN/RDX	4
GO:0001894	GO:0001894	tissue homeostasis	9/216	261/18560	0.00358889	0.0268749	0.0202243	ADD1/CTNNB1/CXADR/GIGYF2/GNAS/PRKCA/RAB3D/SRC/VCL	9
GO:0099590	GO:0099590	neurotransmitter receptor internalization	3/216	27/18560	0.00370015	0.0275798	0.0207547	DNM1/DNM2/SNAP25	3
GO:1900078	GO:1900078	positive regulation of cellular response to insulin stimulus	3/216	27/18560	0.00370015	0.0275798	0.0207547	GNAI2/PAK1/SRC	3
GO:0001558	GO:0001558	regulation of cell growth	12/216	418/18560	0.00372908	0.0277313	0.0208687	DCC/DNM2/DPYSL2/GDI1/L1CAM/MAP1B/MAPT/NEDD4L/NRP1/PAK1/PTPRS/SYT1	12
GO:0050730	GO:0050730	regulation of peptidyl-tyrosine phosphorylation	9/216	263/18560	0.00377288	0.0279923	0.0210652	CNTN1/DMTN/EPHA4/FYN/INPP5F/NRP1/NTRK2/PAK2/SRC	9
GO:0030833	GO:0030833	regulation of actin filament polymerization	7/216	172/18560	0.00406627	0.0300307	0.0225991	ACTR3B/ADD1/ADD2/CTNNA2/DMTN/RDX/WASF1	7
GO:0050714	GO:0050714	positive regulation of protein secretion	7/216	172/18560	0.00406627	0.0300307	0.0225991	CADM1/DNM1L/EXOC1/EZR/KIF5B/MYH10/SRC	7
GO:0035725	GO:0035725	sodium ion transmembrane transport	7/216	173/18560	0.00419692	0.0307867	0.023168	ATP1A3/DNM2/FXYD6/KIF5B/NEDD4L/SCN9A/WNK2	7
GO:0046849	GO:0046849	bone remodeling	5/216	91/18560	0.00421644	0.0307867	0.023168	CTNNB1/EPHA2/PRKCA/RAB3D/SRC	5
GO:0051899	GO:0051899	membrane depolarization	5/216	91/18560	0.00421644	0.0307867	0.023168	ANK2/CACNA2D1/NEDD4L/SCN9A/SRC	5
GO:1901379	GO:1901379	regulation of potassium ion transmembrane transport	5/216	91/18560	0.00421644	0.0307867	0.023168	ANK2/DNM2/FLNA/NEDD4L/WNK2	5
GO:2000177	GO:2000177	regulation of neural precursor cell proliferation	5/216	91/18560	0.00421644	0.0307867	0.023168	CDH2/CTNNA1/CTNNB1/FLNA/GNAI2	5
GO:0046883	GO:0046883	regulation of hormone secretion	9/216	268/18560	0.00426534	0.0310733	0.0233837	BRSK2/GNAS/KALRN/KIF5B/PRKCA/RAB8B/SNAP25/SNX4/STX1A	9
GO:0051099	GO:0051099	positive regulation of binding	7/216	174/18560	0.00433072	0.0314784	0.0236886	ADD1/ADD2/CTNNB1/EPHA4/MAPRE3/NRP1/PLCL1	7
GO:0071398	GO:0071398	cellular response to fatty acid	4/216	57/18560	0.00435242	0.0314939	0.0237002	GNB1/LDLR/PRKAA1/SRC	4
GO:0097120	GO:0097120	receptor localization to synapse	4/216	57/18560	0.00435242	0.0314939	0.0237002	KIF5B/KIF5C/SNAP25/STX1B	4
GO:0018108	GO:0018108	peptidyl-tyrosine phosphorylation	11/216	374/18560	0.00452072	0.0326384	0.0245615	CNTN1/DMTN/EPHA2/EPHA4/EPHB2/FYN/INPP5F/NRP1/NTRK2/PAK2/SRC	11
GO:0048679	GO:0048679	regulation of axon regeneration	3/216	29/18560	0.00454416	0.0327342	0.0246336	EPHA4/INPP5F/PTPRS	3
GO:1901214	GO:1901214	regulation of neuron death	10/216	322/18560	0.00459007	0.0329911	0.0248269	CNTFR/CTNNB1/DCC/FYN/MAPT/NEFL/NRP1/NTRK2/PDPK1/RRAS2	10
GO:0061097	GO:0061097	regulation of protein tyrosine kinase activity	5/216	93/18560	0.00462516	0.0331511	0.0249473	EPHA4/FYN/NTRK2/PAK2/SRC	5
GO:0030042	GO:0030042	actin filament depolymerization	4/216	58/18560	0.00463291	0.0331511	0.0249473	ADD1/ADD2/DMTN/RDX	4
GO:0006457	GO:0006457	protein folding	8/216	223/18560	0.00468657	0.0334606	0.0251802	GAK/GNAI1/GNAI2/GNAI3/GNAO1/GNB1/NUDC/TBCD	8
GO:0018212	GO:0018212	peptidyl-tyrosine modification	11/216	377/18560	0.00479574	0.0341643	0.0257098	CNTN1/DMTN/EPHA2/EPHA4/EPHB2/FYN/INPP5F/NRP1/NTRK2/PAK2/SRC	11
GO:0031114	GO:0031114	regulation of microtubule depolymerization	3/216	30/18560	0.00500622	0.0354286	0.0266612	KATNB1/MAP1B/MAP1S	3
GO:0034110	GO:0034110	regulation of homotypic cell-cell adhesion	3/216	30/18560	0.00500622	0.0354286	0.0266612	DMTN/PRKCA/RDX	3
GO:0051491	GO:0051491	positive regulation of filopodium assembly	3/216	30/18560	0.00500622	0.0354286	0.0266612	DOCK11/DPYSL3/NRP1	3
GO:1901655	GO:1901655	cellular response to ketone	5/216	96/18560	0.00528996	0.0373545	0.0281105	GNAI1/GNB1/MSN/PRKAA1/SRC	5
GO:0031338	GO:0031338	regulation of vesicle fusion	3/216	31/18560	0.0054956	0.038553	0.0290124	KIF5B/RAB3A/SYT1	3
GO:0099068	GO:0099068	postsynapse assembly	3/216	31/18560	0.0054956	0.038553	0.0290124	CDH2/EPHB2/PTPRS	3
GO:0099623	GO:0099623	regulation of cardiac muscle cell membrane repolarization	3/216	31/18560	0.0054956	0.038553	0.0290124	ANK2/CACNA2D1/FLNA	3
GO:0098657	GO:0098657	import into cell	8/216	230/18560	0.00562595	0.0390846	0.0294124	ATP1A3/CACNA2D1/DNM1/DNM2/FYN/SLC1A2/SNAP25/WNK2	8
GO:0055001	GO:0055001	muscle cell development	7/216	183/18560	0.00568492	0.0390846	0.0294124	ANK2/CXADR/FLNC/KRT19/KRT8/MYH10/PAK1	7
GO:0002934	GO:0002934	desmosome organization	2/216	10/18560	0.00570489	0.0390846	0.0294124	JUP/PRKCA	2
GO:0006188	GO:0006188	IMP biosynthetic process	2/216	10/18560	0.00570489	0.0390846	0.0294124	GART/PPAT	2
GO:0006930	GO:0006930	substrate-dependent cell migration, cell extension	2/216	10/18560	0.00570489	0.0390846	0.0294124	MYH10/NRP1	2
GO:0009113	GO:0009113	purine nucleobase biosynthetic process	2/216	10/18560	0.00570489	0.0390846	0.0294124	GART/PPAT	2
GO:0021932	GO:0021932	hindbrain radial glia guided cell migration	2/216	10/18560	0.00570489	0.0390846	0.0294124	CTNNA2/FLNA	2
GO:0044351	GO:0044351	macropinocytosis	2/216	10/18560	0.00570489	0.0390846	0.0294124	DNM2/STX1B	2
GO:0060600	GO:0060600	dichotomous subdivision of an epithelial terminal unit	2/216	10/18560	0.00570489	0.0390846	0.0294124	NRP1/PLXNA1	2
GO:0090043	GO:0090043	regulation of tubulin deacetylation	2/216	10/18560	0.00570489	0.0390846	0.0294124	MAPT/PRKAA1	2
GO:2000786	GO:2000786	positive regulation of autophagosome assembly	2/216	10/18560	0.00570489	0.0390846	0.0294124	PIP4K2C/SH3GLB1	2
GO:0010518	GO:0010518	positive regulation of phospholipase activity	4/216	62/18560	0.00587622	0.0401729	0.0302314	GNA13/GNAQ/NTRK2/PDPK1	4
GO:0060048	GO:0060048	cardiac muscle contraction	6/216	140/18560	0.00598175	0.0407549	0.0306694	ANK2/CACNA2D1/FLNA/GSTM2/JUP/NEDD4L	6
GO:0070570	GO:0070570	regulation of neuron projection regeneration	3/216	32/18560	0.00601271	0.0407549	0.0306694	EPHA4/INPP5F/PTPRS	3
GO:1901889	GO:1901889	negative regulation of cell junction assembly	3/216	32/18560	0.00601271	0.0407549	0.0306694	DMTN/ROBO2/SRC	3
GO:1903955	GO:1903955	positive regulation of protein targeting to mitochondrion	3/216	32/18560	0.00601271	0.0407549	0.0306694	NPEPPS/PRKAA1/SH3GLB1	3
GO:0046488	GO:0046488	phosphatidylinositol metabolic process	7/216	185/18560	0.00602463	0.0407549	0.0306694	EFR3B/INPP5F/MTMR1/PIP4K2C/PIP5K1C/PLCB1/SBF1	7
GO:0032868	GO:0032868	response to insulin	9/216	284/18560	0.00618527	0.0417538	0.0314211	ATP6V0C/ATP6V1A/GNAI2/PAK1/PDPK1/PPAT/PRKAA1/RAB8B/SRC	9
GO:0051893	GO:0051893	regulation of focal adhesion assembly	4/216	63/18560	0.00621847	0.0418026	0.0314579	DMTN/NRP1/SRC/VCL	4
GO:0090109	GO:0090109	regulation of cell-substrate junction assembly	4/216	63/18560	0.00621847	0.0418026	0.0314579	DMTN/NRP1/SRC/VCL	4
GO:0061138	GO:0061138	morphogenesis of a branching epithelium	7/216	187/18560	0.00637929	0.0427944	0.0322042	CTNNB1/EPHA2/GNA13/NRP1/PAK1/PLXNA1/SRC	7
GO:0030879	GO:0030879	mammary gland development	6/216	142/18560	0.00640044	0.042847	0.0322438	ARHGAP35/EPHA2/KALRN/PPAT/SRC/UMPS	6
GO:0045807	GO:0045807	positive regulation of endocytosis	5/216	101/18560	0.00654382	0.0435395	0.0327649	AP2A1/DNM1/DNM1L/DNM2/NEDD4L	5
GO:0045761	GO:0045761	regulation of adenylate cyclase activity	3/216	33/18560	0.00655796	0.0435395	0.0327649	CAP2/GNAI2/GNAI3	3
GO:0048011	GO:0048011	neurotrophin TRK receptor signaling pathway	3/216	33/18560	0.00655796	0.0435395	0.0327649	NTRK2/SRC/WASF1	3
GO:1902745	GO:1902745	positive regulation of lamellipodium organization	3/216	33/18560	0.00655796	0.0435395	0.0327649	ARHGEF7/DNM2/SRC	3
GO:0045453	GO:0045453	bone resorption	4/216	64/18560	0.00657371	0.0435542	0.032776	CTNNB1/PRKCA/RAB3D/SRC	4
GO:0046777	GO:0046777	protein autophosphorylation	8/216	237/18560	0.00670263	0.0443172	0.0333502	EPHA4/FYN/NTRK2/PAK1/PAK2/PDPK1/SRC/WNK2	8
GO:0007215	GO:0007215	glutamate receptor signaling pathway	5/216	102/18560	0.00681753	0.0446505	0.033601	EPHB2/FYN/GNAQ/NEFL/PLCB1	5
GO:0060840	GO:0060840	artery development	5/216	102/18560	0.00681753	0.0446505	0.033601	DNM2/LDLR/MYH10/NRP1/ROBO2	5
GO:0008286	GO:0008286	insulin receptor signaling pathway	6/216	144/18560	0.00684005	0.0446505	0.033601	ATP6V0C/ATP6V1A/GNAI2/PAK1/PRKAA1/SRC	6
GO:0006020	GO:0006020	inositol metabolic process	2/216	11/18560	0.00691944	0.0446505	0.033601	ISYNA1/PPIP5K2	2
GO:0007191	GO:0007191	adenylate cyclase-activating dopamine receptor signaling pathway	2/216	11/18560	0.00691944	0.0446505	0.033601	GNAS/GNB1	2
GO:0031630	GO:0031630	regulation of synaptic vesicle fusion to presynaptic active zone membrane	2/216	11/18560	0.00691944	0.0446505	0.033601	RAB3A/SYT1	2
GO:0031915	GO:0031915	positive regulation of synaptic plasticity	2/216	11/18560	0.00691944	0.0446505	0.033601	EPHB2/MAP1B	2
GO:0033860	GO:0033860	regulation of NAD(P)H oxidase activity	2/216	11/18560	0.00691944	0.0446505	0.033601	GNAI2/GNAI3	2
GO:0070142	GO:0070142	synaptic vesicle budding	2/216	11/18560	0.00691944	0.0446505	0.033601	DNM1/DNM2	2
GO:0071803	GO:0071803	positive regulation of podosome assembly	2/216	11/18560	0.00691944	0.0446505	0.033601	MSN/SRC	2
GO:0072697	GO:0072697	protein localization to cell cortex	2/216	11/18560	0.00691944	0.0446505	0.033601	EZR/GNAI1	2
GO:2000392	GO:2000392	regulation of lamellipodium morphogenesis	2/216	11/18560	0.00691944	0.0446505	0.033601	ARHGEF7/SRC	2
GO:0030837	GO:0030837	negative regulation of actin filament polymerization	4/216	65/18560	0.00694215	0.0447074	0.0336439	ADD1/ADD2/DMTN/RDX	4
GO:0033135	GO:0033135	regulation of peptidyl-serine phosphorylation	6/216	145/18560	0.00706788	0.0454263	0.0341848	DMTN/INPP5F/NTRK2/PAK1/PLCL1/PRKAA1	6
GO:0007603	GO:0007603	phototransduction, visible light	3/216	34/18560	0.00713171	0.0454946	0.0342362	GNA11/GNAQ/GNB1	3
GO:0009156	GO:0009156	ribonucleoside monophosphate biosynthetic process	3/216	34/18560	0.00713171	0.0454946	0.0342362	GART/PPAT/UMPS	3
GO:0060236	GO:0060236	regulation of mitotic spindle organization	3/216	34/18560	0.00713171	0.0454946	0.0342362	CLTC/FSD1/GNAI1	3
GO:0030041	GO:0030041	actin filament polymerization	7/216	191/18560	0.00713503	0.0454946	0.0342362	ACTR3B/ADD1/ADD2/CTNNA2/DMTN/RDX/WASF1	7
GO:0006814	GO:0006814	sodium ion transport	8/216	240/18560	0.00720909	0.045876	0.0345232	ATP1A3/CNTN1/DNM2/FXYD6/KIF5B/NEDD4L/SCN9A/WNK2	8
GO:0046626	GO:0046626	regulation of insulin receptor signaling pathway	4/216	66/18560	0.00732399	0.0465153	0.0350043	GNAI2/PAK1/PRKAA1/SRC	4
GO:0120034	GO:0120034	positive regulation of plasma membrane bounded cell projection assembly	5/216	104/18560	0.0073888	0.0468345	0.0352446	ARHGAP35/DNM2/DOCK11/DPYSL3/NRP1	5
GO:0006813	GO:0006813	potassium ion transport	8/216	242/18560	0.00756244	0.047841	0.0360019	ANK2/ATP1A3/DNM2/FLNA/KIF5B/NEDD4L/SNAP25/WNK2	8
GO:0032231	GO:0032231	regulation of actin filament bundle assembly	5/216	105/18560	0.0076866	0.0484361	0.0364498	FLNA/NRP1/PAK1/PAK2/RDX	5
GO:2000379	GO:2000379	positive regulation of reactive oxygen species metabolic process	5/216	105/18560	0.0076866	0.0484361	0.0364498	DDAH1/DNM2/GNAI2/GNAI3/MAPT	5
GO:0009112	GO:0009112	nucleobase metabolic process	3/216	35/18560	0.00773432	0.0484523	0.036462	GART/PPAT/UMPS	3
GO:0010762	GO:0010762	regulation of fibroblast migration	3/216	35/18560	0.00773432	0.0484523	0.036462	ARHGEF7/DMTN/PAK1	3
GO:0097484	GO:0097484	dendrite extension	3/216	35/18560	0.00773432	0.0484523	0.036462	NEDD4L/SYT1/WASF1	3
GO:0007189	GO:0007189	adenylate cyclase-activating G protein-coupled receptor signaling pathway	6/216	148/18560	0.00778432	0.0486709	0.0366265	GNA13/GNAI2/GNAQ/GNAS/GNB1/PRKCA	6
GO:0050731	GO:0050731	positive regulation of peptidyl-tyrosine phosphorylation	7/216	195/18560	0.00795526	0.0496433	0.0373582	CNTN1/EPHA4/FYN/NRP1/NTRK2/PAK2/SRC	7
GO:0021549	GO:0021549	cerebellum development	5/216	106/18560	0.00799265	0.0497801	0.0374612	CNTN1/GART/MYH10/PAK1/PTPRS	5

## Sheet: AvsCB Up CC
	ID	Description	GeneRatio	BgRatio	pvalue	p.adjust	qvalue	geneID	Count
GO:0005925	GO:0005925	focal adhesion	36/216	415/19160	1.04528e-21	3.67827e-19	1.85222e-19	ACTN1/ADD1/ALCAM/ARHGEF7/ATP6V0C/CASK/CDH13/CDH2/CLTC/CTNNA1/CTNNB1/DNM2/EPHA2/EZR/FLNA/FLNB/FLNC/GAK/GDI2/GNA13/JUP/L1CAM/MARCKS/MSN/NRP1/PAK1/PDPK1/PIP5K1C/RDX/RRAS2/SRC/TLN2/VCL/VIM/WASF1/ZYX	36
GO:0030055	GO:0030055	cell-substrate junction	36/216	423/19160	1.98825e-21	3.67827e-19	1.85222e-19	ACTN1/ADD1/ALCAM/ARHGEF7/ATP6V0C/CASK/CDH13/CDH2/CLTC/CTNNA1/CTNNB1/DNM2/EPHA2/EZR/FLNA/FLNB/FLNC/GAK/GDI2/GNA13/JUP/L1CAM/MARCKS/MSN/NRP1/PAK1/PDPK1/PIP5K1C/RDX/RRAS2/SRC/TLN2/VCL/VIM/WASF1/ZYX	36
GO:0030426	GO:0030426	growth cone	22/216	184/19160	1.54901e-16	1.91045e-14	9.62017e-15	ATCAY/CTNND1/CXADR/DNM2/DPYSL3/EPHA4/EXOC3/EXOC4/FLNA/KATNB1/KIF21B/KIF5B/KIF5C/L1CAM/MAP1B/MAPK8IP3/MAPT/MYH10/NEFL/NRP1/PTPRS/SNAP25	22
GO:0030427	GO:0030427	site of polarized growth	22/216	191/19160	3.45686e-16	3.1976e-14	1.61017e-14	ATCAY/CTNND1/CXADR/DNM2/DPYSL3/EPHA4/EXOC3/EXOC4/FLNA/KATNB1/KIF21B/KIF5B/KIF5C/L1CAM/MAP1B/MAPK8IP3/MAPT/MYH10/NEFL/NRP1/PTPRS/SNAP25	22
GO:0042734	GO:0042734	presynaptic membrane	20/216	156/19160	9.89458e-16	7.32199e-14	3.68703e-14	CADM3/CASK/CDH2/CNTN1/CNTN5/CTNNA2/CTNNB1/DNM1/DNM1L/EPHA4/EPHB2/ERC1/EXOC3/FXYD6/PTPRS/SLC1A2/SNAP25/STX1A/STX1B/SYT1	20
GO:0150034	GO:0150034	distal axon	26/216	309/19160	1.43388e-15	7.58441e-14	3.81918e-14	ATCAY/BRSK1/BRSK2/CTNND1/CXADR/DNM2/DPYSL3/EPHA4/EXOC3/EXOC4/FLNA/KATNB1/KIF21B/KIF5B/KIF5C/L1CAM/MAP1B/MAPK8IP3/MAPT/MYH10/NEFL/NRP1/NTRK2/PTPRS/RAB3A/SNAP25	26
GO:0098984	GO:0098984	neuron to neuron synapse	28/216	368/19160	1.43489e-15	7.58441e-14	3.81918e-14	ADD1/ADD2/ATP1A3/ATP2B2/CAP2/CDH2/CTNNA2/CTNNB1/CTNND1/CTNND2/DCC/DMTN/DNM1/DNM2/EPHA4/FYN/IQSEC1/MAP1B/NEFH/NTRK2/PAK2/PDPK1/PLCB4/PTPRS/SRC/STX1A/SYN1/SYT1	28
GO:0099572	GO:0099572	postsynaptic specialization	27/216	361/19160	7.29021e-15	3.37172e-13	1.69785e-13	ADD1/ADD2/ATP2B2/CAP2/CDH2/CTNNA2/CTNNB1/CTNND1/CTNND2/DCC/DLGAP4/DMTN/DNM1/DNM2/EPHA4/FYN/IQSEC1/MAP1B/NEFH/NTRK2/PAK2/PDPK1/PLCB4/PTPRS/SRC/STX1A/SYN1	27
GO:0014069	GO:0014069	postsynaptic density	26/216	337/19160	1.14278e-14	4.69811e-13	2.36576e-13	ADD1/ADD2/ATP2B2/CAP2/CDH2/CTNNA2/CTNNB1/CTNND1/CTNND2/DCC/DMTN/DNM1/DNM2/EPHA4/FYN/IQSEC1/MAP1B/NEFH/NTRK2/PAK2/PDPK1/PLCB4/PTPRS/SRC/STX1A/SYN1	26
GO:0032279	GO:0032279	asymmetric synapse	26/216	343/19160	1.73632e-14	6.42438e-13	3.23503e-13	ADD1/ADD2/ATP2B2/CAP2/CDH2/CTNNA2/CTNNB1/CTNND1/CTNND2/DCC/DMTN/DNM1/DNM2/EPHA4/FYN/IQSEC1/MAP1B/NEFH/NTRK2/PAK2/PDPK1/PLCB4/PTPRS/SRC/STX1A/SYN1	26
GO:0005911	GO:0005911	cell-cell junction	30/216	492/19160	4.82111e-14	1.62164e-12	8.16589e-13	ACTN1/ADD1/ANK2/ARHGAP17/ARVCF/CADM1/CADM3/CASK/CDH2/CLDN6/CNTNAP2/CTNNA1/CTNNA2/CTNNB1/CTNND1/CTNND2/CXADR/EPHA2/EPHA4/FLNA/JUP/KRT18/KRT8/PAK1/PAK2/PIP5K1C/SV2A/TBCD/VCL/ZYX	30
GO:0019897	GO:0019897	extrinsic component of plasma membrane	19/216	172/19160	8.44602e-14	2.60419e-12	1.31136e-12	CDH13/CDH2/CTNNA1/CTNNA2/CTNNB1/CTNND1/FYN/GNA11/GNA13/GNAI1/GNAI2/GNAI3/GNAO1/GNAQ/GNAS/GNB1/JUP/SNAP25/SRC	19
GO:0097060	GO:0097060	synaptic membrane	26/216	387/19160	2.92237e-13	8.31752e-12	4.18834e-12	ANK1/ANK2/ATP2B2/CADM3/CASK/CDH2/CNTN1/CNTN5/CTNNA2/CTNNB1/DCC/DNM1/DNM1L/DNM2/EPHA4/EPHB2/ERC1/EXOC3/FXYD6/NRP1/PTPRS/SLC1A2/SNAP25/STX1A/STX1B/SYT1	26
GO:0031252	GO:0031252	cell leading edge	27/216	422/19160	3.16573e-13	8.36657e-12	4.21304e-12	ACTN1/ANK1/ARHGEF7/CDH2/CNTNAP2/CTNNA1/CTNNA2/CTNNB1/CTNND1/DNM2/DPYSL3/EPHA2/EZR/FGD4/MAPT/MYH10/MYO1D/MYO6/PAK1/PIP5K1C/RDX/ROBO2/SLC1A2/SRC/TLN2/VIM/WASF1	27
GO:0098978	GO:0098978	glutamatergic synapse	25/216	361/19160	4.39537e-13	1.08419e-11	5.45951e-12	ACTN1/ATP2B2/CADPS/CTNND1/DLGAP4/DNM1/DNM2/EPHA4/EPHB2/FLNA/FXYD6/FYN/MYH10/NRP1/PAK2/PLCB1/PLCB4/PTPRS/PURA/SLC1A2/SNAP25/SRC/STX1A/SV2A/SYT1	25
GO:0005938	GO:0005938	cell cortex	23/216	305/19160	6.88498e-13	1.59215e-11	8.01738e-12	ARHGEF7/CAP2/CDH2/CTNNA2/CTNNB1/CTNND1/DMTN/EXOC1/EXOC3/EXOC4/EXOC5/EXOC6B/EZR/FLNA/FLNB/GNAI1/KRT19/LANCL2/MARCKS/MYH10/MYO1D/MYO6/RDX	23
GO:0005874	GO:0005874	microtubule	26/216	430/19160	3.24813e-12	7.06945e-11	3.55987e-11	CKAP5/CLTC/DNM1/DNM1L/DNM2/DPYSL2/FSD1/KATNB1/KIF21A/KIF21B/KIF5B/KIF5C/KLC2/KLC4/MAP1B/MAP1S/MAPRE3/MAPT/NAV1/NUDC/RAB3D/TBCD/TCP11L1/TUBB/TUBB2B/TUBB4A	26
GO:0019898	GO:0019898	extrinsic component of membrane	22/216	306/19160	5.78428e-12	1.18899e-10	5.98724e-11	CDH13/CDH2/CNTFR/CTNNA1/CTNNA2/CTNNB1/CTNND1/EZR/FYN/GNA11/GNA13/GNAI1/GNAI2/GNAI3/GNAO1/GNAQ/GNAS/GNB1/JUP/SNAP25/SRC/SYN1	22
GO:0009898	GO:0009898	cytoplasmic side of plasma membrane	16/216	164/19160	5.51135e-11	1.07326e-09	5.40448e-10	ANK1/EXOC1/EZR/FYN/GNA11/GNA13/GNAI1/GNAI2/GNAI3/GNAO1/GNAQ/GNAS/GNB1/JUP/SNAP25/SRC	16
GO:0005912	GO:0005912	adherens junction	16/216	166/19160	6.62178e-11	1.22503e-09	6.16871e-10	ADD1/ARVCF/CDH2/CTNNA1/CTNNA2/CTNNB1/CTNND1/CTNND2/CXADR/EPHA4/JUP/KRT18/PIP5K1C/TBCD/VCL/ZYX	16
GO:0070382	GO:0070382	exocytic vesicle	18/216	224/19160	8.60662e-11	1.5164e-09	7.63595e-10	BRSK1/DNM1/DNM1L/DPYSL3/IQSEC1/PTPRS/RAB35/RAB3A/RAB3D/RAB6A/RAB8B/SNAP25/STX1A/STX1B/SV2A/SYN1/SYT1/WDR7	18
GO:0005834	GO:0005834	heterotrimeric G-protein complex	9/216	34/19160	1.02253e-10	1.64494e-09	8.2832e-10	GNA11/GNA13/GNAI1/GNAI2/GNAI3/GNAO1/GNAQ/GNAS/GNB1	9
GO:1905360	GO:1905360	GTPase complex	9/216	34/19160	1.02253e-10	1.64494e-09	8.2832e-10	GNA11/GNA13/GNAI1/GNAI2/GNAI3/GNAO1/GNAQ/GNAS/GNB1	9
GO:0098685	GO:0098685	Schaffer collateral - CA1 synapse	12/216	84/19160	1.71882e-10	2.64985e-09	1.33435e-09	CASK/CTNNB1/CTNND1/DCC/EPHA4/FYN/INA/NEFH/NEFL/PTPRS/SYN1/TUBB2B	12
GO:0031253	GO:0031253	cell projection membrane	21/216	346/19160	4.16295e-10	6.07378e-09	3.05849e-09	ANK1/CASK/CNTNAP2/CTNNB1/DMTN/DNM2/EHD1/EPHA2/EZR/GNA13/GNB1/MAPT/MSN/MYO1D/MYO6/PAK1/PIP5K1C/RAB35/ROBO2/SLC1A2/SRC	21
GO:0098562	GO:0098562	cytoplasmic side of membrane	16/216	188/19160	4.26806e-10	6.07378e-09	3.05849e-09	ANK1/EXOC1/EZR/FYN/GNA11/GNA13/GNAI1/GNAI2/GNAI3/GNAO1/GNAQ/GNAS/GNB1/JUP/SNAP25/SRC	16
GO:0031234	GO:0031234	extrinsic component of cytoplasmic side of plasma membrane	12/216	99/19160	1.2126e-09	1.66171e-08	8.36763e-09	FYN/GNA11/GNA13/GNAI1/GNAI2/GNAI3/GNAO1/GNAQ/GNAS/GNB1/SNAP25/SRC	12
GO:0008021	GO:0008021	synaptic vesicle	16/216	206/19160	1.6359e-09	2.16173e-08	1.08855e-08	BRSK1/DNM1/DNM1L/IQSEC1/PTPRS/RAB35/RAB3A/RAB3D/RAB8B/SNAP25/STX1A/STX1B/SV2A/SYN1/SYT1/WDR7	16
GO:0098589	GO:0098589	membrane region	20/216	344/19160	2.32947e-09	2.93478e-08	1.47783e-08	ADD1/ADD2/ANK2/CDH13/CDH2/CNTN1/CTNNA1/CTNNB1/CXADR/EZR/FYN/GNAI1/GNAI2/GNAI3/MAPT/MYO1D/SLC1A2/SRC/TNPO3/TUBB	20
GO:0030496	GO:0030496	midbody	15/216	182/19160	2.37955e-09	2.93478e-08	1.47783e-08	CTNND1/DNM2/EXOC1/EXOC3/EXOC4/EXOC5/GDI1/GNAI1/GNAI2/GNAI3/KATNB1/MAPRE3/MYH10/RDX/SH3GLB1	15
GO:0044304	GO:0044304	main axon	10/216	68/19160	4.42599e-09	5.28264e-08	2.66011e-08	ANK1/CNTNAP2/DNM1/MAP1B/MAPT/MYO1D/NAV1/ROBO2/SLC1A2/TUBB4A	10
GO:0014704	GO:0014704	intercalated disc	9/216	51/19160	5.02437e-09	5.80943e-08	2.92537e-08	ACTN1/ANK2/CDH2/CTNNA1/CTNNB1/CXADR/JUP/PAK1/VCL	9
GO:0005905	GO:0005905	clathrin-coated pit	10/216	71/19160	6.82509e-09	7.60733e-08	3.83072e-08	AP2A1/AP2A2/AP2M1/CLTC/DNM1L/DNM2/INPP5F/LDLR/MYO6/RAB35	10
GO:0045121	GO:0045121	membrane raft	19/216	330/19160	6.99052e-09	7.60733e-08	3.83072e-08	ADD1/ADD2/ANK2/CDH13/CDH2/CNTN1/CTNNA1/CTNNB1/CXADR/EZR/FYN/GNAI1/GNAI2/GNAI3/MAPT/MYO1D/SLC1A2/SRC/TUBB	19
GO:0098857	GO:0098857	membrane microdomain	19/216	331/19160	7.34324e-09	7.76286e-08	3.90904e-08	ADD1/ADD2/ANK2/CDH13/CDH2/CNTN1/CTNNA1/CTNNB1/CXADR/EZR/FYN/GNAI1/GNAI2/GNAI3/MAPT/MYO1D/SLC1A2/SRC/TUBB	19
GO:0030133	GO:0030133	transport vesicle	21/216	408/19160	7.9186e-09	8.13857e-08	4.09823e-08	AP2A1/BRSK1/CLTC/DNM1/DNM1L/DPYSL3/IQSEC1/PTPRS/RAB35/RAB3A/RAB3D/RAB6A/RAB8B/SNAP25/STX1A/STX1B/SV2A/SYN1/SYT1/WDR7/YKT6	21
GO:0030673	GO:0030673	axolemma	6/216	15/19160	8.80628e-09	8.80628e-08	4.43446e-08	ANK1/CNTNAP2/MAPT/MYO1D/ROBO2/SLC1A2	6
GO:0048786	GO:0048786	presynaptic active zone	10/216	76/19160	1.34342e-08	1.30807e-07	6.58687e-08	BRSK1/CDH2/CTNNA2/CTNNB1/CTNND1/RAB3A/STX1A/STX1B/SV2A/SYN1	10
GO:0045334	GO:0045334	clathrin-coated endocytic vesicle	9/216	57/19160	1.40133e-08	1.32947e-07	6.69461e-08	AP2A1/AP2A2/AP2M1/CLTC/DNM2/INPP5F/LDLR/MYO6/RAB35	9
GO:0098889	GO:0098889	intrinsic component of presynaptic membrane	10/216	83/19160	3.19634e-08	2.95662e-07	1.48882e-07	CADM3/CDH2/CNTN1/CNTN5/EPHA4/EPHB2/FXYD6/PTPRS/SLC1A2/STX1A	10
GO:0005916	GO:0005916	fascia adherens	5/216	10/19160	4.18461e-08	3.77635e-07	1.90161e-07	ACTN1/CDH2/CTNNB1/JUP/VCL	5
GO:0030027	GO:0030027	lamellipodium	14/216	202/19160	7.4181e-08	6.53499e-07	3.29073e-07	ARHGEF7/CDH2/CTNNA1/CTNNA2/CTNNB1/CTNND1/DNM2/DPYSL3/EPHA2/FGD4/MYH10/PAK1/RDX/WASF1	14
GO:0099091	GO:0099091	postsynaptic specialization, intracellular component	6/216	21/19160	9.02278e-08	7.76379e-07	3.9095e-07	CTNNA2/CTNNB1/CTNND1/DNM2/FYN/SRC	6
GO:0005902	GO:0005902	microvillus	10/216	93/19160	9.62637e-08	8.0949e-07	4.07624e-07	ATP6V1A/CNP/CTNNB1/EXOC4/EZR/MSN/MYO1B/MYO1D/MYO6/RDX	10
GO:0031256	GO:0031256	leading edge membrane	13/216	177/19160	1.1158e-07	9.17438e-07	4.61981e-07	ANK1/CNTNAP2/DNM2/EPHA2/EZR/MAPT/MYO1D/MYO6/PAK1/PIP5K1C/ROBO2/SLC1A2/SRC	13
GO:0044291	GO:0044291	cell-cell contact zone	9/216	74/19160	1.45875e-07	1.17335e-06	5.90845e-07	ACTN1/ANK2/CDH2/CTNNA1/CTNNB1/CXADR/JUP/PAK1/VCL	9
GO:0030018	GO:0030018	Z disc	11/216	128/19160	2.22496e-07	1.73687e-06	8.74613e-07	ACTN1/ANK1/ANK2/CTNNB1/FLNA/FLNB/FLNC/JUP/KRT19/KRT8/PAK1	11
GO:0098858	GO:0098858	actin-based cell projection	14/216	221/19160	2.25324e-07	1.73687e-06	8.74613e-07	AP2A1/ATP6V1A/CNP/CTNNB1/CXADR/EPHA4/EXOC4/EZR/FGD4/MSN/MYO1B/MYO1D/MYO6/RDX	14
GO:0036020	GO:0036020	endolysosome membrane	5/216	14/19160	3.20421e-07	2.41951e-06	1.21836e-06	AP2A1/AP2A2/AP2M1/CLTC/LDLR	5
GO:0099240	GO:0099240	intrinsic component of synaptic membrane	12/216	166/19160	4.12111e-07	3.04962e-06	1.53566e-06	CADM3/CDH2/CNTN1/CNTN5/DCC/EPHA4/EPHB2/FXYD6/NRP1/PTPRS/SLC1A2/STX1A	12
GO:0030139	GO:0030139	endocytic vesicle	16/216	310/19160	4.95385e-07	3.59397e-06	1.80976e-06	AP2A1/AP2A2/AP2M1/ATP6V0C/CLTC/DNM2/EHD1/FLNB/INPP5F/KIF5B/LDLR/MYO6/RAB35/RAB8B/VIM/ZYX	16
GO:0031674	GO:0031674	I band	11/216	140/19160	5.50917e-07	3.91999e-06	1.97393e-06	ACTN1/ANK1/ANK2/CTNNB1/FLNA/FLNB/FLNC/JUP/KRT19/KRT8/PAK1	11
GO:0045211	GO:0045211	postsynaptic membrane	15/216	280/19160	7.13091e-07	4.97818e-06	2.50679e-06	ANK1/ANK2/ATP2B2/CDH2/CNTN1/CTNNA2/CTNNB1/DCC/DNM1/DNM2/EPHA4/EPHB2/FXYD6/NRP1/PTPRS	15
GO:0005884	GO:0005884	actin filament	10/216	117/19160	8.40224e-07	5.75709e-06	2.89902e-06	ACTN1/DMTN/DPYSL3/EZR/FLNA/FYN/MYO1B/MYO6/PAK1/SRC	10
GO:0098563	GO:0098563	intrinsic component of synaptic vesicle membrane	7/216	47/19160	9.00572e-07	6.05839e-06	3.05074e-06	PTPRS/RAB35/RAB3A/STX1A/SV2A/SYN1/SYT1	7
GO:0099092	GO:0099092	postsynaptic density, intracellular component	5/216	17/19160	9.63429e-07	6.36551e-06	3.20539e-06	CTNNA2/CTNNB1/CTNND1/DNM2/FYN	5
GO:0001726	GO:0001726	ruffle	12/216	181/19160	1.03906e-06	6.74481e-06	3.39639e-06	ACTN1/ARHGEF7/DNM2/EPHA2/EZR/FGD4/MYO6/PAK1/PIP5K1C/RDX/SRC/TLN2	12
GO:0016342	GO:0016342	catenin complex	6/216	31/19160	1.11427e-06	7.10829e-06	3.57942e-06	CDH13/CDH2/CTNNA1/CTNNB1/CTNND1/JUP	6
GO:0000145	GO:0000145	exocyst	5/216	19/19160	1.77741e-06	1.07494e-05	5.41295e-06	EXOC1/EXOC3/EXOC4/EXOC5/EXOC6B	5
GO:0016327	GO:0016327	apicolateral plasma membrane	5/216	19/19160	1.77741e-06	1.07494e-05	5.41295e-06	CLDN6/CXADR/JUP/KRT19/KRT8	5
GO:0043034	GO:0043034	costamere	5/216	19/19160	1.77741e-06	1.07494e-05	5.41295e-06	ANK2/FLNC/KRT19/KRT8/VCL	5
GO:0099056	GO:0099056	integral component of presynaptic membrane	8/216	74/19160	1.82375e-06	1.07494e-05	5.41295e-06	CADM3/CDH2/EPHA4/EPHB2/FXYD6/PTPRS/SLC1A2/STX1A	8
GO:0005875	GO:0005875	microtubule associated complex	11/216	158/19160	1.83031e-06	1.07494e-05	5.41295e-06	KATNB1/KIF21A/KIF21B/KIF5B/KIF5C/KLC2/KLC4/MAP1B/MAP1S/RABGAP1/SNX4	11
GO:0030136	GO:0030136	clathrin-coated vesicle	12/216	192/19160	1.93428e-06	1.11826e-05	5.63104e-06	AP2A1/AP2A2/AP2M1/CLTC/DNM2/INPP5F/LDLR/MYO6/RAB35/RAB3A/RAB8B/SYT1	12
GO:0036019	GO:0036019	endolysosome	5/216	20/19160	2.34819e-06	1.33666e-05	6.73084e-06	AP2A1/AP2A2/AP2M1/CLTC/LDLR	5
GO:0042383	GO:0042383	sarcolemma	10/216	135/19160	3.11096e-06	1.74402e-05	8.78213e-06	ANK1/ANK2/CACNA2D1/CDH2/EZR/FLNC/KRT19/KRT8/RDX/VCL	10
GO:0030175	GO:0030175	filopodium	9/216	107/19160	3.43272e-06	1.89568e-05	9.54583e-06	AP2A1/CXADR/EPHA4/EZR/FGD4/MSN/MYO1B/MYO6/RDX	9
GO:0016323	GO:0016323	basolateral plasma membrane	13/216	246/19160	4.63614e-06	2.5226e-05	1.27027e-05	ANK1/ANK2/AP2A1/CADM1/CASK/CDH2/CTNNA2/CTNNB1/CXADR/EZR/LDLR/MSN/MYO1D	13
GO:0044853	GO:0044853	plasma membrane raft	9/216	114/19160	5.79768e-06	3.1089e-05	1.56551e-05	ADD1/ADD2/CDH13/CDH2/CTNNA1/CTNNB1/EZR/MYO1D/SRC	9
GO:0030665	GO:0030665	clathrin-coated vesicle membrane	9/216	116/19160	6.68781e-06	3.53499e-05	1.78006e-05	AP2A1/AP2A2/AP2M1/CLTC/LDLR/MYO6/RAB35/RAB3A/SYT1	9
GO:0099699	GO:0099699	integral component of synaptic membrane	10/216	154/19160	1.00656e-05	5.24545e-05	2.64138e-05	CADM3/CDH2/DCC/EPHA4/EPHB2/FXYD6/NRP1/PTPRS/SLC1A2/STX1A	10
GO:0030016	GO:0030016	myofibril	12/216	227/19160	1.08015e-05	5.55078e-05	2.79513e-05	ACTN1/ANK1/ANK2/CTNNB1/FLNA/FLNB/FLNC/JUP/KRT19/KRT8/PAK1/VCL	12
GO:0043204	GO:0043204	perikaryon	10/216	156/19160	1.12744e-05	5.71443e-05	2.87754e-05	CNTNAP2/CTNND2/EPHA4/FLNA/GIGYF2/MAP1B/MYO1D/PDPK1/PRPH/PTPRS	10
GO:0043292	GO:0043292	contractile fiber	12/216	238/19160	1.73436e-05	8.67182e-05	4.36675e-05	ACTN1/ANK1/ANK2/CTNNB1/FLNA/FLNB/FLNC/JUP/KRT19/KRT8/PAK1/VCL	12
GO:0005871	GO:0005871	kinesin complex	6/216	50/19160	2.01188e-05	9.92528e-05	4.99794e-05	KIF21A/KIF21B/KIF5B/KIF5C/KLC2/KLC4	6
GO:0005882	GO:0005882	intermediate filament	11/216	205/19160	2.20007e-05	0.000107109	5.39353e-05	INA/JUP/KRT18/KRT19/KRT8/NEFH/NEFL/NEFM/NRP1/PRPH/VIM	11
GO:0005765	GO:0005765	lysosomal membrane	15/216	373/19160	2.3099e-05	0.000107968	5.43681e-05	AP2A1/AP2A2/AP2M1/ATP6V0C/ATP6V1A/CLTC/GNA11/GNAI1/GNAI3/GNAQ/GNB1/LDLR/MYO6/RAB3D/SLC44A2	15
GO:0098852	GO:0098852	lytic vacuole membrane	15/216	373/19160	2.3099e-05	0.000107968	5.43681e-05	AP2A1/AP2A2/AP2M1/ATP6V0C/ATP6V1A/CLTC/GNA11/GNAI1/GNAI3/GNAQ/GNB1/LDLR/MYO6/RAB3D/SLC44A2	15
GO:0030672	GO:0030672	synaptic vesicle membrane	8/216	104/19160	2.33445e-05	0.000107968	5.43681e-05	DNM1L/PTPRS/RAB35/RAB3A/STX1A/SV2A/SYN1/SYT1	8
GO:0099501	GO:0099501	exocytic vesicle membrane	8/216	104/19160	2.33445e-05	0.000107968	5.43681e-05	DNM1L/PTPRS/RAB35/RAB3A/STX1A/SV2A/SYN1/SYT1	8
GO:0030017	GO:0030017	sarcomere	11/216	207/19160	2.40698e-05	0.000109948	5.53652e-05	ACTN1/ANK1/ANK2/CTNNB1/FLNA/FLNB/FLNC/JUP/KRT19/KRT8/PAK1	11
GO:0031225	GO:0031225	anchored component of membrane	10/216	171/19160	2.50421e-05	0.000112995	5.68993e-05	CDH13/CNTFR/CNTN1/CNTN5/LSAMP/NCAM1/NTM/RAB35/RAB3A/SYN1	10
GO:0030132	GO:0030132	clathrin coat of coated pit	4/216	16/19160	2.57069e-05	0.000114597	5.7706e-05	AP2A1/AP2A2/AP2M1/CLTC	4
GO:0005903	GO:0005903	brush border	8/216	106/19160	2.68118e-05	0.00011671	5.87702e-05	ACTN1/DNM1L/EZR/FLNB/GNA13/MYH10/MYO1B/MYO1D	8
GO:0030863	GO:0030863	cortical cytoskeleton	8/216	106/19160	2.68118e-05	0.00011671	5.87702e-05	CAP2/CDH2/DMTN/EZR/FLNA/KRT19/LANCL2/RDX	8
GO:0005774	GO:0005774	vacuolar membrane	16/216	425/19160	2.75165e-05	0.000118385	5.96135e-05	AP2A1/AP2A2/AP2M1/ATP6V0C/ATP6V1A/CLTC/GNA11/GNAI1/GNAI3/GNAQ/GNB1/LDLR/MYO6/RAB3D/SH3GLB1/SLC44A2	16
GO:0099568	GO:0099568	cytoplasmic region	12/216	254/19160	3.29405e-05	0.000140092	7.05442e-05	CTNNA2/CTNNB1/CTNND1/GNAI1/KIF5B/KIF5C/MAPK8IP3/MAPT/NEFL/PURA/TUBB4A/WASF1	12
GO:0097440	GO:0097440	apical dendrite	4/216	18/19160	4.24627e-05	0.000178536	8.9903e-05	FLNA/MAP1B/MYO1D/YKT6	4
GO:0120111	GO:0120111	neuron projection cytoplasm	7/216	87/19160	5.7158e-05	0.000237623	0.000119657	KIF5B/KIF5C/MAPK8IP3/MAPT/NEFL/PURA/WASF1	7
GO:0032589	GO:0032589	neuron projection membrane	6/216	61/19160	6.34167e-05	0.000260713	0.000131284	ANK1/CNTNAP2/MAPT/MYO1D/ROBO2/SLC1A2	6
GO:0030669	GO:0030669	clathrin-coated endocytic vesicle membrane	5/216	38/19160	6.44523e-05	0.000262059	0.000131961	AP2A1/AP2A2/AP2M1/CLTC/LDLR	5
GO:0098936	GO:0098936	intrinsic component of postsynaptic membrane	8/216	122/19160	7.34033e-05	0.000295209	0.000148654	CDH2/CNTN1/DCC/EPHA4/EPHB2/FXYD6/NRP1/PTPRS	8
GO:0098862	GO:0098862	cluster of actin-based cell projections	9/216	159/19160	8.21743e-05	0.00032693	0.000164628	ACTN1/DNM1L/EZR/FLNB/GNA13/MYH10/MYO1B/MYO1D/RDX	9
GO:0045111	GO:0045111	intermediate filament cytoskeleton	11/216	241/19160	9.55479e-05	0.000376093	0.000189384	INA/JUP/KRT18/KRT19/KRT8/NEFH/NEFL/NEFM/NRP1/PRPH/VIM	11
GO:0032587	GO:0032587	ruffle membrane	7/216	97/19160	0.000114274	0.000445067	0.000224116	DNM2/EPHA2/EZR/MYO6/PAK1/PIP5K1C/SRC	7
GO:0030658	GO:0030658	transport vesicle membrane	10/216	206/19160	0.000120052	0.000462702	0.000232997	AP2A1/CLTC/DNM1L/PTPRS/RAB35/RAB3A/STX1A/SV2A/SYN1/SYT1	10
GO:0045177	GO:0045177	apical part of cell	15/216	433/19160	0.000124453	0.000474717	0.000239047	ANK2/AP2A1/ATP6V1A/CDH2/CNTFR/CTNNB1/EXOC1/EZR/GNAS/LDLR/MSN/MYO1B/MYO6/PRKAA1/RDX	15
GO:0099023	GO:0099023	vesicle tethering complex	6/216	70/19160	0.000137664	0.000514523	0.000259091	EXOC1/EXOC3/EXOC4/EXOC5/EXOC6B/TRAPPC9	6
GO:0030135	GO:0030135	coated vesicle	12/216	295/19160	0.00013767	0.000514523	0.000259091	AP2A1/AP2A2/AP2M1/CLTC/DNM2/INPP5F/LDLR/MYO6/RAB35/RAB3A/RAB8B/SYT1	12
GO:0043209	GO:0043209	myelin sheath	5/216	46/19160	0.000163597	0.000605307	0.000304806	CNP/EXOC4/GDI1/MYO1D/TUBB4A	5
GO:0043197	GO:0043197	dendritic spine	9/216	175/19160	0.00017045	0.00062442	0.000314431	CTNND1/DNM1/DNM2/EPHA4/MAP1B/MAPT/MYH10/NTRK2/STRN4	9
GO:0044309	GO:0044309	neuron spine	9/216	177/19160	0.000185636	0.000673384	0.000339087	CTNND1/DNM1/DNM2/EPHA4/MAP1B/MAPT/MYH10/NTRK2/STRN4	9
GO:0032432	GO:0032432	actin filament bundle	6/216	75/19160	0.000201771	0.000724809	0.000364982	ACTN1/DAAM1/FLNB/MARCKS/MYH10/ZYX	6
GO:0030662	GO:0030662	coated vesicle membrane	9/216	180/19160	0.000210515	0.000743752	0.000374521	AP2A1/AP2A2/AP2M1/CLTC/LDLR/MYO6/RAB35/RAB3A/SYT1	9
GO:0043296	GO:0043296	apical junction complex	8/216	142/19160	0.000211065	0.000743752	0.000374521	ARHGAP17/CLDN6/CTNNA1/CTNNB1/CTNND1/CXADR/JUP/TBCD	8
GO:0031594	GO:0031594	neuromuscular junction	6/216	76/19160	0.000217031	0.000754134	0.000379749	DLGAP4/EPHA4/MYH10/NEFL/STX1B/SV2A	6
GO:0030122	GO:0030122	AP-2 adaptor complex	3/216	11/19160	0.000218087	0.000754134	0.000379749	AP2A1/AP2A2/AP2M1	3
GO:0031201	GO:0031201	SNARE complex	5/216	50/19160	0.000243801	0.000835243	0.000420592	SNAP25/SNX4/STX1A/STX1B/YKT6	5
GO:0042641	GO:0042641	actomyosin	6/216	78/19160	0.000250271	0.000849545	0.000427794	ACTN1/DAAM1/FLNB/MYH10/STX1A/ZYX	6
GO:0030128	GO:0030128	clathrin coat of endocytic vesicle	3/216	12/19160	0.000288369	0.000969967	0.000488433	AP2A1/AP2A2/AP2M1	3
GO:0030125	GO:0030125	clathrin vesicle coat	4/216	29/19160	0.000299059	0.000987961	0.000497494	AP2A1/AP2A2/AP2M1/CLTC	4
GO:0044295	GO:0044295	axonal growth cone	4/216	29/19160	0.000299059	0.000987961	0.000497494	EPHA4/KIF5B/KIF5C/L1CAM	4
GO:0099055	GO:0099055	integral component of postsynaptic membrane	7/216	117/19160	0.000364996	0.00118581	0.000597122	CDH2/DCC/EPHA4/EPHB2/FXYD6/NRP1/PTPRS	7
GO:0001931	GO:0001931	uropod	3/216	13/19160	0.000371768	0.00118581	0.000597122	EZR/MSN/PIP5K1C	3
GO:0031254	GO:0031254	cell trailing edge	3/216	13/19160	0.000371768	0.00118581	0.000597122	EZR/MSN/PIP5K1C	3
GO:0098993	GO:0098993	anchored component of synaptic vesicle membrane	3/216	13/19160	0.000371768	0.00118581	0.000597122	RAB35/RAB3A/SYN1	3
GO:1904115	GO:1904115	axon cytoplasm	5/216	57/19160	0.000452009	0.00142943	0.000719799	KIF5B/KIF5C/MAPK8IP3/MAPT/NEFL	5
GO:0030666	GO:0030666	endocytic vesicle membrane	8/216	161/19160	0.000492242	0.00154347	0.000777225	AP2A1/AP2A2/AP2M1/ATP6V0C/CLTC/DNM2/LDLR/RAB8B	8
GO:0030285	GO:0030285	integral component of synaptic vesicle membrane	4/216	34/19160	0.000558771	0.00170683	0.000859483	PTPRS/STX1A/SV2A/SYT1	4
GO:0032839	GO:0032839	dendrite cytoplasm	4/216	34/19160	0.000558771	0.00170683	0.000859483	KIF5B/KIF5C/PURA/WASF1	4
GO:0097386	GO:0097386	glial cell projection	4/216	34/19160	0.000558771	0.00170683	0.000859483	EZR/FYN/MAPT/SLC1A2	4
GO:0010008	GO:0010008	endosome membrane	15/216	499/19160	0.000562791	0.00170683	0.000859483	AP2A1/AP2A2/AP2M1/ATP6V0C/CLTC/EHD1/EPHA4/INPP5F/LDLR/MYO1B/NTRK2/PIP5K1C/RAB35/RAB8B/SNX4	15
GO:0001917	GO:0001917	photoreceptor inner segment	5/216	60/19160	0.000573695	0.00172575	0.000869012	ATP1A3/DNM1/DNM2/GNB1/SNAP25	5
GO:0098831	GO:0098831	presynaptic active zone cytoplasmic component	3/216	15/19160	0.000581679	0.00173566	0.000874001	CTNNA2/CTNNB1/CTNND1	3
GO:0071437	GO:0071437	invadopodium	3/216	16/19160	0.000709981	0.00208486	0.00104985	EZR/MSN/PAK1	3
GO:0098688	GO:0098688	parallel fiber to Purkinje cell synapse	3/216	16/19160	0.000709981	0.00208486	0.00104985	CADM3/CTNNA2/PLCB4	3
GO:0031143	GO:0031143	pseudopodium	3/216	18/19160	0.00101748	0.00290301	0.00146183	ACTN1/CNP/MSN	3
GO:0001725	GO:0001725	stress fiber	5/216	68/19160	0.00101815	0.00290301	0.00146183	ACTN1/DAAM1/FLNB/MYH10/ZYX	5
GO:0097517	GO:0097517	contractile actin filament bundle	5/216	68/19160	0.00101815	0.00290301	0.00146183	ACTN1/DAAM1/FLNB/MYH10/ZYX	5
GO:0045335	GO:0045335	phagocytic vesicle	7/216	139/19160	0.00101998	0.00290301	0.00146183	ATP6V0C/DNM2/FLNB/KIF5B/RAB8B/VIM/ZYX	7
GO:0099738	GO:0099738	cell cortex region	4/216	42/19160	0.00125703	0.00355039	0.00178782	CTNNA2/CTNNB1/CTNND1/GNAI1	4
GO:0098982	GO:0098982	GABA-ergic synapse	5/216	74/19160	0.00148999	0.00417648	0.00210309	ATP2B2/CDH13/CNTN5/PLCB1/SV2A	5
GO:0030118	GO:0030118	clathrin coat	4/216	46/19160	0.00176946	0.00492256	0.00247879	AP2A1/AP2A2/AP2M1/CLTC	4
GO:0030864	GO:0030864	cortical actin cytoskeleton	5/216	80/19160	0.00210591	0.00581482	0.00292809	CAP2/CDH2/KRT19/LANCL2/RDX	5
GO:0030667	GO:0030667	secretory granule membrane	10/216	304/19160	0.00244369	0.00669752	0.00337258	AP2A2/ATP6V0C/CADPS/EXOC3/RAB3A/RAB3D/RAB6A/SLC44A2/SNAP25/SYT1	10
GO:0030131	GO:0030131	clathrin adaptor complex	3/216	25/19160	0.00270614	0.0073623	0.00370733	AP2A1/AP2A2/AP2M1	3
GO:0016324	GO:0016324	apical plasma membrane	11/216	361/19160	0.00273096	0.00737558	0.00371402	ANK2/AP2A1/ATP6V1A/CDH2/CNTFR/EXOC1/EZR/GNAS/MSN/PRKAA1/RDX	11
GO:0032838	GO:0032838	plasma membrane bounded cell projection cytoplasm	8/216	211/19160	0.00277467	0.00741416	0.00373344	KIF5B/KIF5C/MAPK8IP3/MAPT/NEFL/PURA/TUBB4A/WASF1	8
GO:0060076	GO:0060076	excitatory synapse	4/216	52/19160	0.00278532	0.00741416	0.00373344	CADM3/CTNNA2/PLCB4/SYT1	4
GO:0031528	GO:0031528	microvillus membrane	3/216	26/19160	0.00303391	0.00801818	0.00403761	CTNNB1/EZR/MSN	3
GO:0030315	GO:0030315	T-tubule	4/216	54/19160	0.00319731	0.00839011	0.00422489	ANK2/CACNA2D1/EZR/RDX	4
GO:0070160	GO:0070160	tight junction	6/216	128/19160	0.00332211	0.00865619	0.00435888	ARHGAP17/CLDN6/CTNNB1/CXADR/EPHA2/TBCD	6
GO:0016459	GO:0016459	myosin complex	4/216	56/19160	0.003649	0.00937591	0.0047213	MYH10/MYO1B/MYO1D/MYO6	4
GO:0030120	GO:0030120	vesicle coat	4/216	56/19160	0.003649	0.00937591	0.0047213	AP2A1/AP2A2/AP2M1/CLTC	4
GO:0005769	GO:0005769	early endosome	11/216	377/19160	0.00379241	0.00967719	0.00487301	ANK2/CNTNAP2/EHD1/EPHA4/INPP5F/LDLR/MYO1B/MYO1D/NRP1/NTRK2/SNX4	11
GO:0030117	GO:0030117	membrane coat	5/216	94/19160	0.00423694	0.0106644	0.00537012	AP2A1/AP2A2/AP2M1/CLTC/DNM1	5
GO:0048475	GO:0048475	coated membrane	5/216	94/19160	0.00423694	0.0106644	0.00537012	AP2A1/AP2A2/AP2M1/CLTC/DNM1	5
GO:0048787	GO:0048787	presynaptic active zone membrane	3/216	31/19160	0.0050329	0.0125822	0.00633587	CDH2/STX1A/STX1B	3
GO:0098843	GO:0098843	postsynaptic endocytic zone	2/216	10/19160	0.00536351	0.01323	0.00666204	DNM1/DNM2	2
GO:0098981	GO:0098981	cholinergic synapse	2/216	10/19160	0.00536351	0.01323	0.00666204	DLGAP4/NEFL	2
GO:0030140	GO:0030140	trans-Golgi network transport vesicle	3/216	32/19160	0.00550792	0.0134962	0.00679611	AP2A1/CLTC/RAB8B	3
GO:0002116	GO:0002116	semaphorin receptor complex	2/216	11/19160	0.00650693	0.0156031	0.00785702	NRP1/PLXNA1	2
GO:0031094	GO:0031094	platelet dense tubular network	2/216	11/19160	0.00650693	0.0156031	0.00785702	DMTN/EHD1	2
GO:0035253	GO:0035253	ciliary rootlet	2/216	11/19160	0.00650693	0.0156031	0.00785702	KIF5B/KIF5C	2
GO:0098686	GO:0098686	hippocampal mossy fiber to CA3 synapse	3/216	34/19160	0.00653642	0.0156031	0.00785702	CTNNA2/CTNND1/SYT1	3
GO:0044306	GO:0044306	neuron projection terminus	6/216	149/19160	0.0069276	0.0164309	0.00827386	ATCAY/EPHA4/NTRK2/PTPN9/RAB3A/SYT1	6
GO:0044327	GO:0044327	dendritic spine head	2/216	12/19160	0.00775065	0.0180361	0.00908219	DNM1/DNM2	2
GO:0060198	GO:0060198	clathrin-sculpted vesicle	2/216	12/19160	0.00775065	0.0180361	0.00908219	RAB3A/SYT1	2
GO:0099144	GO:0099144	anchored component of synaptic membrane	2/216	12/19160	0.00775065	0.0180361	0.00908219	CNTN1/CNTN5	2
GO:0030130	GO:0030130	clathrin coat of trans-Golgi network vesicle	2/216	13/19160	0.00909226	0.0210259	0.0105877	AP2A1/CLTC	2
GO:0099634	GO:0099634	postsynaptic specialization membrane	5/216	118/19160	0.0108841	0.0250132	0.0125956	ATP2B2/CDH2/DCC/EPHA4/PTPRS	5
GO:0030119	GO:0030119	AP-type membrane coat adaptor complex	3/216	41/19160	0.010993	0.0251074	0.012643	AP2A1/AP2A2/AP2M1	3
GO:0005923	GO:0005923	bicellular tight junction	5/216	121/19160	0.0120387	0.0270433	0.0136178	ARHGAP17/CLDN6/CTNNB1/CXADR/TBCD	5
GO:0012510	GO:0012510	trans-Golgi network transport vesicle membrane	2/216	15/19160	0.0120599	0.0270433	0.0136178	AP2A1/CLTC	2
GO:0042588	GO:0042588	zymogen granule	2/216	15/19160	0.0120599	0.0270433	0.0136178	GNAI3/RAB3D	2
GO:0016528	GO:0016528	sarcoplasm	4/216	80/19160	0.0127544	0.0284284	0.0143153	ANK1/CACNA2D1/FLNC/GSTM2	4
GO:0005901	GO:0005901	caveola	4/216	83/19160	0.0144397	0.0319922	0.0161099	CDH13/CTNNA1/CTNNB1/SRC	4
GO:0001750	GO:0001750	photoreceptor outer segment	4/216	89/19160	0.0182178	0.0401225	0.0202039	GNA11/GNAQ/GNB1/MAP1B	4
GO:0016010	GO:0016010	dystrophin-associated glycoprotein complex	2/216	19/19160	0.0190693	0.0412612	0.0207773	KRT19/KRT8	2
GO:0090665	GO:0090665	glycoprotein complex	2/216	19/19160	0.0190693	0.0412612	0.0207773	KRT19/KRT8	2
GO:0097449	GO:0097449	astrocyte projection	2/216	19/19160	0.0190693	0.0412612	0.0207773	EZR/SLC1A2	2
GO:0098839	GO:0098839	postsynaptic density membrane	4/216	92/19160	0.0203163	0.0437036	0.0220072	ATP2B2/DCC/EPHA4/PTPRS	4
GO:0005741	GO:0005741	mitochondrial outer membrane	6/216	192/19160	0.0218981	0.046834	0.0235836	CNP/DNM1L/EPHA4/SH3GLB1/VAT1/WASF1	6
GO:0032154	GO:0032154	cleavage furrow	3/216	54/19160	0.0230006	0.0489093	0.0246286	FSD1/MYH10/RDX	3

## Sheet: AvsCB Up MF
	ID	Description	GeneRatio	BgRatio	pvalue	p.adjust	qvalue	geneID	Count
GO:0045296	GO:0045296	cadherin binding	34/217	330/18117	4.06242e-22	1.73465e-19	1.27004e-19	ADD1/ARVCF/CDH13/CDH2/CKAP5/CTNNA1/CTNNA2/CTNNB1/CTNND1/CTNND2/EHD1/EPHA2/ERC1/EXOC3/EZR/FLNA/FLNB/FMNL2/GIGYF2/JUP/KIF5B/KLC2/KRT18/MB21D2/MYO1B/NUDC/PAK2/PFKP/RDX/SH3GLB1/SH3GLB2/SRC/VCL/YKT6	34
GO:0003779	GO:0003779	actin binding	29/217	436/18117	6.56109e-14	1.31275e-11	9.61143e-12	ACTN1/ACTR3B/ADD1/ADD2/CAP2/CTNNA1/CTNNA2/DAAM1/DMTN/EZR/FGD4/FLNA/FLNB/FLNC/FMNL2/MAP1B/MAP1S/MAPT/MARCKS/MSN/MYH10/MYO1B/MYO1D/MYO6/RDX/SYN1/TLN2/VCL/WASF1	29
GO:0005200	GO:0005200	structural constituent of cytoskeleton	16/217	103/18117	9.22309e-14	1.31275e-11	9.61143e-12	ADD1/ADD2/ANK1/ANK2/CTNNA2/INA/KRT19/MSN/NEFH/NEFL/NEFM/TLN2/TUBB/TUBB2B/TUBB4A/VIM	16
GO:0003924	GO:0003924	GTPase activity	23/217	323/18117	7.62509e-12	8.13978e-10	5.95961e-10	ARHGAP35/DNM1/DNM1L/DNM2/GNA11/GNA13/GNAI1/GNAI2/GNAI3/GNAO1/GNAQ/GNAS/GNB1/RAB35/RAB3A/RAB3D/RAB6A/RAB6B/RAB8B/RRAS2/TUBB/TUBB2B/TUBB4A	23
GO:0015631	GO:0015631	tubulin binding	24/217	363/18117	1.25069e-11	1.06809e-09	7.8201e-10	BRSK1/CKAP5/DNM1/DNM1L/DNM2/DPYSL2/DPYSL5/EZR/FSD1/FYN/KATNB1/KIF21A/KIF21B/KIF5B/KIF5C/MAP1B/MAP1S/MAPRE3/MAPT/NEFH/NEFM/RABGAP1/TBCD/TRIM36	24
GO:0005525	GO:0005525	GTP binding	24/217	372/18117	2.08959e-11	1.46252e-09	1.0708e-09	ARHGAP35/DNM1/DNM1L/DNM2/EHD1/GNA11/GNA13/GNAI1/GNAI2/GNAI3/GNAO1/GNAQ/GNAS/LANCL2/RAB35/RAB3A/RAB3D/RAB6A/RAB6B/RAB8B/RRAS2/TUBB/TUBB2B/TUBB4A	24
GO:0032550	GO:0032550	purine ribonucleoside binding	24/217	376/18117	2.6123e-11	1.46252e-09	1.0708e-09	ARHGAP35/DNM1/DNM1L/DNM2/EHD1/GNA11/GNA13/GNAI1/GNAI2/GNAI3/GNAO1/GNAQ/GNAS/LANCL2/RAB35/RAB3A/RAB3D/RAB6A/RAB6B/RAB8B/RRAS2/TUBB/TUBB2B/TUBB4A	24
GO:0001883	GO:0001883	purine nucleoside binding	24/217	379/18117	3.0826e-11	1.46252e-09	1.0708e-09	ARHGAP35/DNM1/DNM1L/DNM2/EHD1/GNA11/GNA13/GNAI1/GNAI2/GNAI3/GNAO1/GNAQ/GNAS/LANCL2/RAB35/RAB3A/RAB3D/RAB6A/RAB6B/RAB8B/RRAS2/TUBB/TUBB2B/TUBB4A	24
GO:0032549	GO:0032549	ribonucleoside binding	24/217	379/18117	3.0826e-11	1.46252e-09	1.0708e-09	ARHGAP35/DNM1/DNM1L/DNM2/EHD1/GNA11/GNA13/GNAI1/GNAI2/GNAI3/GNAO1/GNAQ/GNAS/LANCL2/RAB35/RAB3A/RAB3D/RAB6A/RAB6B/RAB8B/RRAS2/TUBB/TUBB2B/TUBB4A	24
GO:0017016	GO:0017016	Ras GTPase binding	25/217	416/18117	3.59097e-11	1.5201e-09	1.11295e-09	ARHGAP17/DAAM1/DNM1L/DOCK11/EHD1/ERC1/EXOC1/EXOC4/EXOC5/FGD4/FLNA/FMNL2/GDI1/GDI2/KALRN/MADD/PAK1/PAK2/RABGAP1/SBF1/SRGAP1/STRN3/TNPO3/TRIO/WASF1	25
GO:0031683	GO:0031683	G-protein beta/gamma-subunit complex binding	8/217	20/18117	4.1449e-11	1.5201e-09	1.11295e-09	GNA11/GNA13/GNAI1/GNAI2/GNAI3/GNAO1/GNAQ/GNAS	8
GO:0001882	GO:0001882	nucleoside binding	24/217	385/18117	4.27193e-11	1.5201e-09	1.11295e-09	ARHGAP35/DNM1/DNM1L/DNM2/EHD1/GNA11/GNA13/GNAI1/GNAI2/GNAI3/GNAO1/GNAQ/GNAS/LANCL2/RAB35/RAB3A/RAB3D/RAB6A/RAB6B/RAB8B/RRAS2/TUBB/TUBB2B/TUBB4A	24
GO:0019001	GO:0019001	guanyl nucleotide binding	24/217	393/18117	6.53712e-11	1.97149e-09	1.44345e-09	ARHGAP35/DNM1/DNM1L/DNM2/EHD1/GNA11/GNA13/GNAI1/GNAI2/GNAI3/GNAO1/GNAQ/GNAS/LANCL2/RAB35/RAB3A/RAB3D/RAB6A/RAB6B/RAB8B/RRAS2/TUBB/TUBB2B/TUBB4A	24
GO:0032561	GO:0032561	guanyl ribonucleotide binding	24/217	393/18117	6.53712e-11	1.97149e-09	1.44345e-09	ARHGAP35/DNM1/DNM1L/DNM2/EHD1/GNA11/GNA13/GNAI1/GNAI2/GNAI3/GNAO1/GNAQ/GNAS/LANCL2/RAB35/RAB3A/RAB3D/RAB6A/RAB6B/RAB8B/RRAS2/TUBB/TUBB2B/TUBB4A	24
GO:0031267	GO:0031267	small GTPase binding	25/217	429/18117	6.92562e-11	1.97149e-09	1.44345e-09	ARHGAP17/DAAM1/DNM1L/DOCK11/EHD1/ERC1/EXOC1/EXOC4/EXOC5/FGD4/FLNA/FMNL2/GDI1/GDI2/KALRN/MADD/PAK1/PAK2/RABGAP1/SBF1/SRGAP1/STRN3/TNPO3/TRIO/WASF1	25
GO:0008017	GO:0008017	microtubule binding	19/217	264/18117	4.60402e-10	1.2126e-08	8.87818e-09	CKAP5/DNM1/DNM1L/DNM2/DPYSL2/DPYSL5/EZR/FSD1/KATNB1/KIF21A/KIF21B/KIF5B/KIF5C/MAP1B/MAP1S/MAPRE3/MAPT/NEFH/NEFM	19
GO:0051015	GO:0051015	actin filament binding	17/217	206/18117	4.8277e-10	1.2126e-08	8.87818e-09	ACTN1/ACTR3B/ADD1/ADD2/CTNNA1/CTNNA2/DMTN/EZR/FLNA/FMNL2/MAP1S/MARCKS/MYH10/MYO1B/MYO1D/MYO6/TLN2	17
GO:0017048	GO:0017048	Rho GTPase binding	14/217	164/18117	1.11547e-08	2.64615e-07	1.9374e-07	ARHGAP17/DAAM1/DOCK11/EXOC1/FGD4/FLNA/FMNL2/KALRN/PAK1/PAK2/SRGAP1/STRN3/TRIO/WASF1	14
GO:0030507	GO:0030507	spectrin binding	6/217	28/18117	8.32992e-07	1.87204e-05	1.37063e-05	ADD1/ADD2/ANK1/ANK2/DMTN/GNB1	6
GO:0005516	GO:0005516	calmodulin binding	13/217	200/18117	8.99528e-07	1.92049e-05	1.4061e-05	ADD1/ADD2/ATP2B2/CASK/MARCKS/MYH10/MYO1B/MYO1D/MYO6/PLCB1/STRN3/STRN4/SYT1	13
GO:0030276	GO:0030276	clathrin binding	8/217	67/18117	1.32372e-06	2.69157e-05	1.97065e-05	AP2A1/AP2A2/AP2M1/CLTC/DNM1L/GAK/LDLR/SYT1	8
GO:0030674	GO:0030674	protein-macromolecule adaptor activity	14/217	244/18117	1.51549e-06	2.94143e-05	2.15359e-05	ANK1/ANK2/AP2A1/AP2A2/AP2M1/JUP/MAPK8IP3/MAPT/NEFH/NEFL/SNAP25/STX1A/STX1B/YKT6	14
GO:0003774	GO:0003774	motor activity	10/217	130/18117	3.76609e-06	6.99183e-05	5.11912e-05	KIF21A/KIF21B/KIF5B/KIF5C/KLC2/KLC4/MYH10/MYO1B/MYO1D/MYO6	10
GO:0045294	GO:0045294	alpha-catenin binding	4/217	10/18117	3.97352e-06	7.06955e-05	5.17603e-05	CDH2/CTNNB1/JUP/VCL	4
GO:0044325	GO:0044325	ion channel binding	10/217	132/18117	4.32083e-06	7.37998e-05	5.40331e-05	ACTN1/ANK1/ANK2/AP2M1/CTNNB1/FLNA/FYN/NEDD4L/SRC/STX1A	10
GO:0050321	GO:0050321	tau-protein kinase activity	5/217	22/18117	5.25098e-06	8.62372e-05	6.31393e-05	BRSK1/BRSK2/FYN/MARK1/PRKAA1	5
GO:0060090	GO:0060090	molecular adaptor activity	15/217	314/18117	6.11648e-06	9.43286e-05	6.90635e-05	ANK1/ANK2/AP2A1/AP2A2/AP2M1/DLGAP4/JUP/MAPK8IP3/MAPT/NEFH/NEFL/SNAP25/STX1A/STX1B/YKT6	15
GO:0099186	GO:0099186	structural constituent of postsynapse	4/217	11/18117	6.18548e-06	9.43286e-05	6.90635e-05	ACTN1/INA/NEFH/NEFL	4
GO:0031489	GO:0031489	myosin V binding	4/217	17/18117	4.2159e-05	0.000580706	0.000425168	RAB3A/RAB3D/RAB6A/RAB6B	4
GO:0050780	GO:0050780	dopamine receptor binding	4/217	17/18117	4.2159e-05	0.000580706	0.000425168	DNM1/DNM2/GNA13/GNAS	4
GO:0098918	GO:0098918	structural constituent of synapse	4/217	17/18117	4.2159e-05	0.000580706	0.000425168	ACTN1/INA/NEFH/NEFL	4
GO:0097718	GO:0097718	disordered domain specific binding	5/217	34/18117	4.93586e-05	0.000658629	0.000482221	AP2A2/CLTC/CTNNB1/EZR/FYN	5
GO:0051117	GO:0051117	ATPase binding	7/217	88/18117	8.9607e-05	0.00115946	0.000848908	ANK1/ANK2/BRSK2/EZR/RAB3A/RDX/SRC	7
GO:0008022	GO:0008022	protein C-terminus binding	10/217	189/18117	9.64511e-05	0.00121131	0.000886872	AP2A1/CTNNB1/DNM1/EZR/MAPRE3/NEFL/PRKAA1/RAB3A/SRC/SYT1	10
GO:0050750	GO:0050750	low-density lipoprotein particle receptor binding	4/217	21/18117	0.000102104	0.00124567	0.000912025	AP2A1/AP2M1/CLTC/SYT1	4
GO:0030898	GO:0030898	actin-dependent ATPase activity	4/217	24/18117	0.000176243	0.00209044	0.00153053	MYH10/MYO1B/MYO1D/MYO6	4
GO:0048156	GO:0048156	tau protein binding	5/217	45/18117	0.000194746	0.0022281	0.00163132	BRSK1/BRSK2/FYN/MARK1/PRKAA1	5
GO:0001664	GO:0001664	G protein-coupled receptor binding	12/217	289/18117	0.000198285	0.0022281	0.00163132	DNM1/DNM2/FLNA/FYN/GNA11/GNA13/GNAI1/GNAI2/GNAI3/GNAO1/GNAQ/GNAS	12
GO:0070325	GO:0070325	lipoprotein particle receptor binding	4/217	26/18117	0.000243352	0.00266439	0.00195075	AP2A1/AP2M1/CLTC/SYT1	4
GO:0048365	GO:0048365	Rac GTPase binding	6/217	75/18117	0.000278814	0.00297634	0.00217915	ARHGAP17/FLNA/PAK1/PAK2/SRGAP1/WASF1	6
GO:0003777	GO:0003777	microtubule motor activity	6/217	76/18117	0.000299727	0.00312154	0.00228546	KIF21A/KIF21B/KIF5B/KIF5C/KLC2/KLC4	6
GO:0060589	GO:0060589	nucleoside-triphosphatase regulator activity	13/217	349/18117	0.000311994	0.00317194	0.00232236	ARHGAP17/ARHGAP35/BRSK2/DNM1L/GDI1/GDI2/GNAQ/NRP1/PLCB1/RAB3A/RABGAP1/SRGAP1/TBCD	13
GO:0000146	GO:0000146	microfilament motor activity	4/217	29/18117	0.000375891	0.00373269	0.00273292	MYH10/MYO1B/MYO1D/MYO6	4
GO:0005546	GO:0005546	phosphatidylinositol-4,5-bisphosphate binding	6/217	81/18117	0.000423442	0.00410931	0.00300867	EXOC1/MARK1/MYO1B/PLCB1/RAB35/SYT1	6
GO:0005096	GO:0005096	GTPase activator activity	11/217	276/18117	0.000514795	0.00488484	0.00357647	ARHGAP17/ARHGAP35/DNM1L/GDI1/GDI2/GNAQ/NRP1/PLCB1/RABGAP1/SRGAP1/TBCD	11
GO:0008013	GO:0008013	beta-catenin binding	6/217	85/18117	0.000548484	0.00497799	0.00364468	CDH2/CTNNA1/CTNNB1/CTNND2/CXADR/VCL	6
GO:1902936	GO:1902936	phosphatidylinositol bisphosphate binding	7/217	118/18117	0.000550132	0.00497799	0.00364468	EXOC1/MAPT/MARK1/MYO1B/PLCB1/RAB35/SYT1	7
GO:0032794	GO:0032794	GTPase activating protein binding	3/217	14/18117	0.000559587	0.00497799	0.00364468	GNAI1/GNAI3/TUBB	3
GO:0017160	GO:0017160	Ral GTPase binding	3/217	15/18117	0.000693324	0.00604182	0.00442357	EXOC4/EXOC5/FLNA	3
GO:0004714	GO:0004714	transmembrane receptor protein tyrosine kinase activity	5/217	61/18117	0.000812151	0.00693577	0.00507808	EPHA2/EPHA4/EPHB2/NRP1/NTRK2	5
GO:0035615	GO:0035615	clathrin adaptor activity	3/217	16/18117	0.000845811	0.0070816	0.00518485	AP2A1/AP2A2/AP2M1	3
GO:0005484	GO:0005484	SNAP receptor activity	4/217	36/18117	0.000873153	0.00716993	0.00524952	SNAP25/STX1A/STX1B/YKT6	4
GO:0005005	GO:0005005	transmembrane-ephrin receptor activity	3/217	17/18117	0.00101802	0.00804992	0.00589382	EPHA2/EPHA4/EPHB2	3
GO:0140312	GO:0140312	cargo adaptor activity	3/217	17/18117	0.00101802	0.00804992	0.00589382	AP2A1/AP2A2/AP2M1	3
GO:0017137	GO:0017137	Rab GTPase binding	8/217	171/18117	0.00107859	0.00837379	0.00613094	DNM1L/EHD1/ERC1/GDI1/GDI2/MADD/RABGAP1/SBF1	8
GO:0035091	GO:0035091	phosphatidylinositol binding	10/217	260/18117	0.0012028	0.00912391	0.00668014	EXOC1/LANCL2/MAPT/MARK1/MYO1B/PLCB1/RAB35/SNX30/SNX4/SYT1	10
GO:0004713	GO:0004713	protein tyrosine kinase activity	7/217	135/18117	0.00121795	0.00912391	0.00668014	EPHA2/EPHA4/EPHB2/FYN/NRP1/NTRK2/SRC	7
GO:0030695	GO:0030695	GTPase regulator activity	11/217	308/18117	0.00126168	0.0092886	0.00680072	ARHGAP17/ARHGAP35/DNM1L/GDI1/GDI2/GNAQ/NRP1/PLCB1/RABGAP1/SRGAP1/TBCD	11
GO:1901981	GO:1901981	phosphatidylinositol phosphate binding	8/217	178/18117	0.00139417	0.01009	0.00738747	EXOC1/LANCL2/MAPT/MARK1/MYO1B/PLCB1/RAB35/SYT1	8
GO:0005003	GO:0005003	ephrin receptor activity	3/217	19/18117	0.0014253	0.0101434	0.00742654	EPHA2/EPHA4/EPHB2	3
GO:0019894	GO:0019894	kinesin binding	4/217	43/18117	0.00171365	0.01183	0.00866144	ATCAY/KLC2/MAPK8IP3/NEFH	4
GO:0017022	GO:0017022	myosin binding	5/217	72/18117	0.00171771	0.01183	0.00866144	RAB3A/RAB3D/RAB6A/RAB6B/STX1A	5
GO:0019003	GO:0019003	GDP binding	5/217	73/18117	0.00182633	0.0123785	0.00906299	GNAI1/GNAI3/RAB35/RAB8B/RRAS2	5
GO:0051428	GO:0051428	peptide hormone receptor binding	3/217	21/18117	0.00192209	0.0125506	0.00918899	FYN/GNAO1/GNAS	3
GO:0001618	GO:0001618	virus receptor activity	5/217	74/18117	0.0019399	0.0125506	0.00918899	CLDN6/CXADR/EPHA2/LDLR/NCAM1	5
GO:0140272	GO:0140272	exogenous protein binding	5/217	74/18117	0.0019399	0.0125506	0.00918899	CLDN6/CXADR/EPHA2/LDLR/NCAM1	5
GO:0019903	GO:0019903	protein phosphatase binding	7/217	149/18117	0.00214432	0.0136661	0.0100057	ANK1/CDH2/CTNNB1/JUP/MAPT/STRN3/STRN4	7
GO:0008093	GO:0008093	cytoskeletal anchor activity	3/217	22/18117	0.00220606	0.0138528	0.0101424	ANK1/ANK2/JUP	3
GO:0004674	GO:0004674	protein serine/threonine kinase activity	13/217	433/18117	0.00224071	0.0138664	0.0101524	BRSK1/BRSK2/CASK/GAK/KALRN/MARK1/PAK1/PAK2/PDPK1/PRKAA1/PRKCA/TRIO/WNK2	13
GO:0030742	GO:0030742	GTP-dependent protein binding	3/217	23/18117	0.00251473	0.0153399	0.0112312	DNM1L/RAB3A/RAB3D	3
GO:0048306	GO:0048306	calcium-dependent protein binding	5/217	79/18117	0.00258659	0.015556	0.0113894	MYO1D/SNAP25/STX1A/SYN1/SYT1	5
GO:0019199	GO:0019199	transmembrane receptor protein kinase activity	5/217	80/18117	0.00273263	0.016206	0.0118654	EPHA2/EPHA4/EPHB2/NRP1/NTRK2	5
GO:0005158	GO:0005158	insulin receptor binding	3/217	24/18117	0.0028488	0.0166635	0.0122003	PDPK1/SNX4/SRC	3
GO:0005088	GO:0005088	Ras guanyl-nucleotide exchange factor activity	6/217	118/18117	0.00298469	0.0172225	0.0126096	DOCK11/FGD4/KALRN/MADD/SBF1/TRIO	6
GO:0030165	GO:0030165	PDZ domain binding	5/217	85/18117	0.00355371	0.0202024	0.0147914	ATP2B2/CADM1/CXADR/ERC1/EXOC4	5
GO:0004435	GO:0004435	phosphatidylinositol phospholipase C activity	3/217	26/18117	0.00359575	0.0202024	0.0147914	PLCB1/PLCB4/PLCL1	3
GO:0019829	GO:0019829	ATPase-coupled cation transmembrane transporter activity	4/217	54/18117	0.00396448	0.0219513	0.0160718	ATP1A3/ATP2B2/ATP6V0C/ATP6V1A	4
GO:0046875	GO:0046875	ephrin receptor binding	3/217	27/18117	0.00400984	0.0219513	0.0160718	EPHA4/FYN/SRC	3
GO:0008081	GO:0008081	phosphoric diester hydrolase activity	5/217	89/18117	0.00432764	0.0233912	0.017126	CNP/GNB1/PLCB1/PLCB4/PLCL1	5
GO:0004629	GO:0004629	phospholipase C activity	3/217	28/18117	0.00445177	0.0237613	0.017397	PLCB1/PLCB4/PLCL1	3
GO:0005085	GO:0005085	guanyl-nucleotide exchange factor activity	8/217	218/18117	0.00485245	0.0255802	0.0187288	ARHGEF7/DOCK11/FGD4/IQSEC1/KALRN/MADD/SBF1/TRIO	8
GO:0042625	GO:0042625	ATPase-coupled ion transmembrane transporter activity	4/217	58/18117	0.005125	0.0266875	0.0195395	ATP1A3/ATP2B2/ATP6V0C/ATP6V1A	4
GO:0097110	GO:0097110	scaffold protein binding	4/217	60/18117	0.00578235	0.0297477	0.0217801	KRT18/KRT8/SRC/VIM	4
GO:0019869	GO:0019869	chloride channel inhibitor activity	2/217	10/18117	0.00603213	0.0299502	0.0219283	STX1A/WNK2	2
GO:0035374	GO:0035374	chondroitin sulfate binding	2/217	10/18117	0.00603213	0.0299502	0.0219283	DPYSL3/PTPRS	2
GO:0070016	GO:0070016	armadillo repeat domain binding	2/217	10/18117	0.00603213	0.0299502	0.0219283	STRN3/STRN4	2
GO:0051721	GO:0051721	protein phosphatase 2A binding	3/217	32/18117	0.00650794	0.0319413	0.0233861	MAPT/STRN3/STRN4	3
GO:0005089	GO:0005089	Rho guanyl-nucleotide exchange factor activity	4/217	63/18117	0.00687007	0.0333355	0.0244068	DOCK11/FGD4/KALRN/TRIO	4
GO:0017166	GO:0017166	vinculin binding	2/217	11/18117	0.00731471	0.0350942	0.0256945	ACTN1/CTNNA1	2
GO:0071813	GO:0071813	lipoprotein particle binding	3/217	34/18117	0.00771531	0.0362026	0.026506	CDH13/LDLR/MAPT	3
GO:0071814	GO:0071814	protein-lipid complex binding	3/217	34/18117	0.00771531	0.0362026	0.026506	CDH13/LDLR/MAPT	3
GO:0005543	GO:0005543	phospholipid binding	12/217	453/18117	0.00865177	0.0391438	0.0286595	ARHGAP35/EXOC1/LANCL2/MAP1B/MAPT/MARK1/MYO1B/PLCB1/RAB35/SNX30/SNX4/SYT1	12
GO:0017154	GO:0017154	semaphorin receptor activity	2/217	12/18117	0.00870881	0.0391438	0.0286595	NRP1/PLXNA1	2
GO:0031005	GO:0031005	filamin binding	2/217	12/18117	0.00870881	0.0391438	0.0286595	DPYSL3/DPYSL4	2
GO:0045295	GO:0045295	gamma-catenin binding	2/217	12/18117	0.00870881	0.0391438	0.0286595	CDH2/CTNNA1	2
GO:0019902	GO:0019902	phosphatase binding	7/217	194/18117	0.00898628	0.0399702	0.0292645	ANK1/CDH2/CTNNB1/JUP/MAPT/STRN3/STRN4	7
GO:0086080	GO:0086080	protein binding involved in heterotypic cell-cell adhesion	2/217	13/18117	0.0102116	0.044952	0.032912	CXADR/JUP	2
GO:0008200	GO:0008200	ion channel inhibitor activity	3/217	38/18117	0.0105033	0.0457645	0.0335068	NEDD4L/STX1A/WNK2	3
GO:0016248	GO:0016248	channel inhibitor activity	3/217	39/18117	0.0112798	0.0486513	0.0356204	NEDD4L/STX1A/WNK2	3

## Sheet: UTvsVinc Upreg
Gene	Fold_Change	p_Value
DYNLL2	18.25	0.00933848
SRSF6	14.778	0.00864166
SYNE2	11.168	0.00986312
CSTA	8.083	0.0390894
HINT2	3.72	0.00684627
APPL1	3.568	0.0404192
TBCA	3.095	0.00125188
SMARCA5	3.071	0.00034259
COX6C	3.056	0.00454488
HMGB1	2.499	0.0269059
CYCS	2.403	0.00024869
NDUFA13	2.381	0.0208527
CSTB	2.331	0.00044904
LSM3	2.308	0.00189208
SH3GL2	2.19	0.0219076
COX7A2L	2.16	0.0219076
NDUFB9	2.151	0.0189636
SH3BGRL3	2.148	0.0269059
BIN1	2.101	0.0351548
PSMD5	2.089	0.0074086
PFDN2	2.036	0.00155297
SPCS3	2.021	0.00293454
NEDD8	2.02	0.00122065
PDCD6	1.968	0.00240467
ELAVL2	1.961	0.00125188
COX5A	1.928	0.00099168
MIF	1.916	0.0269059
NDUFAF3	1.891	0.0112763
ARPC5	1.881	0.00034259
HSPE1	1.854	0.00295487
NDUFA12	1.85	0.00864166
PDHX	1.841	0.0404192
NDUFS7	1.817	0.0385473
NDUFA6	1.792	0.0404192
KRT3	1.763	0.0483709
UBA52	1.755	0.00034259
PIN1	1.749	0.00523115
PFDN5	1.732	0.0189636
GABARAPL2	1.721	0.00556885
HINT1	1.716	0.0264459
GLRX	1.711	0.0273547
COX4I1	1.662	0.00986312
TPD52L2	1.66	0.00556885
CISD2	1.652	0.0442649
RPS3A	1.643	0.0325501
NAGA	1.642	0.049307
H2AFY2	1.631	0.0121219
ACOT13	1.624	0.0198597
SOD2	1.601	0.00295487
ARPC3	1.589	0.00034259
PAFAH1B3	1.588	0.0357567
FAM49B	1.581	0.0442649
TPPP3	1.577	0.0475695
DDT	1.575	0.00823191
CARHSP1	1.556	0.00562807
DUSP3	1.552	0.0354637
NDUFB11	1.551	0.0385473
CRABP2	1.542	0.0121219
PRDX3	1.539	0.00293454
OCIAD1	1.529	0.0354637
SSBP1	1.523	0.00986312
TXNDC17	1.523	0.0306806
SRI	1.521	0.0198597

## Sheet: UTvsVinc Downreg
Gene	Fold_Change	p_Value
AP2M1	0.665	0.0079849
C11orf54	0.412	0.00656051
CCAR2	0.463	0.0475695
DDX6	0.589	0.0219076
DNAJC10	0.475	0.0036389
KPNA2	0.549	0.0404192
RAP1GAP2	0.501	0.0198597
RRP12	0.049	9.88663e-08
SF3A1	0.355	0.00656051
SNX18	0.291	0.00125188
SRGAP1	0.638	0.00986312
TBL3	0.157	0.00585325

## Sheet: UTvsVinc Up CC
	ID	Description	GeneRatio	BgRatio	pvalue	p.adjust	qvalue	geneID	Count
GO:0070469	GO:0070469	respirasome	1962-10-01	99/19160	7.33e-13	1.47e-10	1.1e-10	COX4I1/COX5A/COX7A2L/CYCS/NDUFA12/NDUFA13/NDUFA6/NDUFB11/NDUFB9/NDUFS7	10
GO:0005746	GO:0005746	mitochondrial respirasome	1962-09-01	87/19160	8.95e-12	8.99e-10	6.69e-10	COX4I1/COX5A/COX7A2L/NDUFA12/NDUFA13/NDUFA6/NDUFB11/NDUFB9/NDUFS7	9
GO:0098803	GO:0098803	respiratory chain complex	1962-08-01	84/19160	2.71e-10	1.81e-08	1.35e-08	COX4I1/COX5A/NDUFA12/NDUFA13/NDUFA6/NDUFB11/NDUFB9/NDUFS7	8
GO:0005747	GO:0005747	mitochondrial respiratory chain complex I	1962-06-01	50/19160	1.27e-08	3.68e-07	2.74e-07	NDUFA12/NDUFA13/NDUFA6/NDUFB11/NDUFB9/NDUFS7	6
GO:0030964	GO:0030964	NADH dehydrogenase complex	1962-06-01	50/19160	1.27e-08	3.68e-07	2.74e-07	NDUFA12/NDUFA13/NDUFA6/NDUFB11/NDUFB9/NDUFS7	6
GO:0045271	GO:0045271	respiratory chain complex I	1962-06-01	50/19160	1.27e-08	3.68e-07	2.74e-07	NDUFA12/NDUFA13/NDUFA6/NDUFB11/NDUFB9/NDUFS7	6
GO:0098800	GO:0098800	inner mitochondrial membrane protein complex	1962-08-01	136/19160	1.28e-08	3.68e-07	2.74e-07	COX4I1/COX5A/NDUFA12/NDUFA13/NDUFA6/NDUFB11/NDUFB9/NDUFS7	8
GO:0005743	GO:0005743	mitochondrial inner membrane	1962-12-01	486/19160	4.23e-08	1.06e-06	7.91e-07	COX4I1/COX5A/COX6C/COX7A2L/CYCS/NDUFA12/NDUFA13/NDUFA6/NDUFAF3/NDUFB11/NDUFB9/NDUFS7	12
GO:1990204	GO:1990204	oxidoreductase complex	1962-07-01	109/19160	6.03e-08	1.35e-06	1e-06	NDUFA12/NDUFA13/NDUFA6/NDUFB11/NDUFB9/NDUFS7/PDHX	7
GO:0098798	GO:0098798	mitochondrial protein complex	1962-08-01	264/19160	2.08e-06	4.17e-05	3.1e-05	COX4I1/COX5A/NDUFA12/NDUFA13/NDUFA6/NDUFB11/NDUFB9/NDUFS7	8
GO:0005885	GO:0005885	Arp2/3 protein complex	1962-02-01	11/19160	0.000556101	0.0100156	0.00744808	ARPC3/ARPC5	2
GO:0005751	GO:0005751	mitochondrial respiratory chain complex IV	1962-02-01	12/19160	0.000665931	0.0100156	0.00744808	COX4I1/COX5A	2
GO:0101002	GO:0101002	ficolin-1-rich granule	1962-04-01	124/19160	0.000697602	0.0100156	0.00744808	ARPC5/CSTB/HMGB1/MIF	4
GO:1904813	GO:1904813	ficolin-1-rich granule lumen	1962-04-01	124/19160	0.000697602	0.0100156	0.00744808	ARPC5/CSTB/HMGB1/MIF	4
GO:0045277	GO:0045277	respiratory chain complex IV	1962-02-01	20/19160	0.00188538	0.0252641	0.0187877	COX4I1/COX5A	2
GO:0099522	GO:0099522	region of cytosol	1962-02-01	25/19160	0.00294611	0.0370105	0.0275228	PIN1/SH3GL2	2
GO:0034774	GO:0034774	secretory granule lumen	1962-05-01	322/19160	0.00384451	0.0425771	0.0316625	ARPC5/CSTB/CYRIB/HMGB1/MIF	5
GO:0060205	GO:0060205	cytoplasmic vesicle lumen	1962-05-01	326/19160	0.00405089	0.0425771	0.0316625	ARPC5/CSTB/CYRIB/HMGB1/MIF	5
GO:0031983	GO:0031983	vesicle lumen	1962-05-01	328/19160	0.00415702	0.0425771	0.0316625	ARPC5/CSTB/CYRIB/HMGB1/MIF	5
GO:0005759	GO:0005759	mitochondrial matrix	1962-06-01	474/19160	0.00423653	0.0425771	0.0316625	HSPE1/NDUFS7/PDHX/PRDX3/SOD2/SSBP1	6
GO:0070069	GO:0070069	cytochrome complex	1962-02-01	33/19160	0.00509968	0.0488112	0.0362985	COX4I1/COX5A	2

## Sheet: UTvsVinc Up MF
	ID	Description	GeneRatio	BgRatio	pvalue	p.adjust	qvalue	geneID	Count
GO:0009055	GO:0009055	electron transfer activity	1963-08-01	109/18117	3.9e-09	6.51e-07	4.84e-07	COX4I1/COX5A/COX6C/COX7A2L/CYCS/GLRX/NDUFA12/SH3BGRL3	8
GO:0016651	GO:0016651	oxidoreductase activity, acting on NAD(P)H	1963-07-01	109/18117	9.85e-08	8.22e-06	6.12e-06	NDUFA12/NDUFA13/NDUFA6/NDUFB9/NDUFS7/PRDX3/TXNDC17	7
GO:0003954	GO:0003954	NADH dehydrogenase activity	1963-05-01	46/18117	5.31e-07	1.77e-05	1.32e-05	NDUFA12/NDUFA13/NDUFA6/NDUFB9/NDUFS7	5
GO:0008137	GO:0008137	NADH dehydrogenase (ubiquinone) activity	1963-05-01	46/18117	5.31e-07	1.77e-05	1.32e-05	NDUFA12/NDUFA13/NDUFA6/NDUFB9/NDUFS7	5
GO:0050136	GO:0050136	NADH dehydrogenase (quinone) activity	1963-05-01	46/18117	5.31e-07	1.77e-05	1.32e-05	NDUFA12/NDUFA13/NDUFA6/NDUFB9/NDUFS7	5
GO:0004129	GO:0004129	cytochrome-c oxidase activity	1963-04-01	27/18117	2.19e-06	4.11e-05	3.06e-05	COX4I1/COX5A/COX6C/COX7A2L	4
GO:0015002	GO:0015002	heme-copper terminal oxidase activity	1963-04-01	27/18117	2.19e-06	4.11e-05	3.06e-05	COX4I1/COX5A/COX6C/COX7A2L	4
GO:0016676	GO:0016676	oxidoreductase activity, acting on a heme group of donors, oxygen as acceptor	1963-04-01	27/18117	2.19e-06	4.11e-05	3.06e-05	COX4I1/COX5A/COX6C/COX7A2L	4
GO:0016655	GO:0016655	oxidoreductase activity, acting on NAD(P)H, quinone or similar compound as acceptor	1963-05-01	61/18117	2.22e-06	4.11e-05	3.06e-05	NDUFA12/NDUFA13/NDUFA6/NDUFB9/NDUFS7	5
GO:0016675	GO:0016675	oxidoreductase activity, acting on a heme group of donors	1963-04-01	28/18117	2.55e-06	4.26e-05	3.17e-05	COX4I1/COX5A/COX6C/COX7A2L	4
GO:0002020	GO:0002020	protease binding	1963-06-01	136/18117	7.66e-06	0.000116302	8.65e-05	BIN1/CSTA/CSTB/MIF/NDUFS7/SRI	6
GO:0016667	GO:0016667	oxidoreductase activity, acting on a sulfur group of donors	1963-04-01	59/18117	5.24e-05	0.000728554	0.000541881	GLRX/PRDX3/SH3BGRL3/TXNDC17	4
GO:0048487	GO:0048487	beta-tubulin binding	1963-03-01	37/18117	0.000286182	0.00367634	0.00273437	APPL1/GABARAPL2/TBCA	3
GO:0015036	GO:0015036	disulfide oxidoreductase activity	1963-03-01	41/18117	0.000388756	0.0046373	0.00344911	GLRX/SH3BGRL3/TXNDC17	3
GO:0016668	GO:0016668	oxidoreductase activity, acting on a sulfur group of donors, NAD(P) as acceptor	1963-02-01	12/18117	0.000768029	0.0080163	0.00596233	PRDX3/TXNDC17	2
GO:0031386	GO:0031386	protein tag	1963-02-01	12/18117	0.000768029	0.0080163	0.00596233	NEDD8/UBA52	2
GO:0015078	GO:0015078	proton transmembrane transporter activity	1963-04-01	125/18117	0.000939349	0.00922772	0.00686335	COX4I1/COX5A/COX6C/COX7A2L	4
GO:0016863	GO:0016863	intramolecular oxidoreductase activity, transposing C=C bonds	1963-02-01	14/18117	0.00105421	0.00948339	0.00705351	DDT/MIF	2
GO:0004869	GO:0004869	cysteine-type endopeptidase inhibitor activity	1963-03-01	58/18117	0.00107895	0.00948339	0.00705351	CSTA/CSTB/PRDX3	3
GO:0015035	GO:0015035	protein disulfide oxidoreductase activity	1963-02-01	22/18117	0.00262857	0.0219485	0.0163248	GLRX/SH3BGRL3	2
GO:0016209	GO:0016209	antioxidant activity	1963-03-01	85/18117	0.00323125	0.0256961	0.0191121	PRDX3/SOD2/TXNDC17	3
GO:0004866	GO:0004866	endopeptidase inhibitor activity	1963-04-01	181/18117	0.00362785	0.0275387	0.0204826	BIN1/CSTA/CSTB/PRDX3	4
GO:0030414	GO:0030414	peptidase inhibitor activity	1963-04-01	187/18117	0.00407433	0.0295832	0.0220032	BIN1/CSTA/CSTB/PRDX3	4
GO:0061135	GO:0061135	endopeptidase regulator activity	1963-04-01	190/18117	0.00431093	0.0299969	0.022311	BIN1/CSTA/CSTB/PRDX3	4
GO:0051087	GO:0051087	chaperone binding	1963-03-01	104/18117	0.00568563	0.03681	0.0273784	BIN1/HSPE1/TBCA	3
GO:0051015	GO:0051015	actin filament binding	1963-04-01	206/18117	0.0057309	0.03681	0.0273784	ARPC3/ARPC5/BIN1/SYNE2	4
GO:0042056	GO:0042056	chemoattractant activity	1963-02-01	35/18117	0.00657681	0.0406788	0.0302559	HMGB1/MIF	2
GO:0051082	GO:0051082	unfolded protein binding	1963-03-01	113/18117	0.00715049	0.0426476	0.0317202	HSPE1/PFDN2/PFDN5	3
GO:0061134	GO:0061134	peptidase regulator activity	1963-04-01	227/18117	0.00802799	0.0462301	0.0343848	BIN1/CSTA/CSTB/PRDX3	4

## Sheet: UTvsVinc Up BP
	ID	Description	GeneRatio	BgRatio	pvalue	p.adjust	qvalue	geneID	Count
GO:0042775	GO:0042775	mitochondrial ATP synthesis coupled electron transport	1962-11-01	96/18560	1.60809e-14	1.40213e-11	1.20169e-11	COX4I1/COX5A/COX6C/COX7A2L/CYCS/NDUFA12/NDUFA13/NDUFA6/NDUFB11/NDUFB9/NDUFS7	11
GO:0042773	GO:0042773	ATP synthesis coupled electron transport	1962-11-01	97/18560	1.8092e-14	1.40213e-11	1.20169e-11	COX4I1/COX5A/COX6C/COX7A2L/CYCS/NDUFA12/NDUFA13/NDUFA6/NDUFB11/NDUFB9/NDUFS7	11
GO:0022900	GO:0022900	electron transport chain	13/62	182/18560	2.7502e-14	1.42094e-11	1.21781e-11	COX4I1/COX5A/COX6C/COX7A2L/CYCS/GLRX/NDUFA12/NDUFA13/NDUFA6/NDUFB11/NDUFB9/NDUFS7/SH3BGRL3	13
GO:0022904	GO:0022904	respiratory electron transport chain	1962-11-01	115/18560	1.23652e-13	4.79153e-11	4.10656e-11	COX4I1/COX5A/COX6C/COX7A2L/CYCS/NDUFA12/NDUFA13/NDUFA6/NDUFB11/NDUFB9/NDUFS7	11
GO:0006119	GO:0006119	oxidative phosphorylation	1962-11-01	147/18560	1.89514e-12	5.87493e-10	5.03509e-10	COX4I1/COX5A/COX6C/COX7A2L/CYCS/NDUFA12/NDUFA13/NDUFA6/NDUFB11/NDUFB9/NDUFS7	11
GO:0045333	GO:0045333	cellular respiration	1962-11-01	186/18560	2.47992e-11	6.40646e-09	5.49063e-09	COX4I1/COX5A/COX6C/COX7A2L/CYCS/NDUFA12/NDUFA13/NDUFA6/NDUFB11/NDUFB9/NDUFS7	11
GO:0015980	GO:0015980	energy derivation by oxidation of organic compounds	1962-11-01	276/18560	1.67387e-09	3.37321e-07	2.891e-07	COX4I1/COX5A/COX6C/COX7A2L/CYCS/NDUFA12/NDUFA13/NDUFA6/NDUFB11/NDUFB9/NDUFS7	11
GO:0010257	GO:0010257	NADH dehydrogenase complex assembly	1962-07-01	65/18560	1.95864e-09	3.37321e-07	2.891e-07	NDUFA12/NDUFA13/NDUFA6/NDUFAF3/NDUFB11/NDUFB9/NDUFS7	7
GO:0032981	GO:0032981	mitochondrial respiratory chain complex I assembly	1962-07-01	65/18560	1.95864e-09	3.37321e-07	2.891e-07	NDUFA12/NDUFA13/NDUFA6/NDUFAF3/NDUFB11/NDUFB9/NDUFS7	7
GO:0046034	GO:0046034	ATP metabolic process	1962-11-01	308/18560	5.26764e-09	8.16485e-07	6.99765e-07	COX4I1/COX5A/COX6C/COX7A2L/CYCS/NDUFA12/NDUFA13/NDUFA6/NDUFB11/NDUFB9/NDUFS7	11
GO:0006123	GO:0006123	mitochondrial electron transport, cytochrome c to oxygen	1962-05-01	21/18560	6.89021e-09	8.89985e-07	7.62758e-07	COX4I1/COX5A/COX6C/COX7A2L/CYCS	5
GO:0019646	GO:0019646	aerobic electron transport chain	1962-05-01	21/18560	6.89021e-09	8.89985e-07	7.62758e-07	COX4I1/COX5A/COX6C/COX7A2L/CYCS	5
GO:0006120	GO:0006120	mitochondrial electron transport, NADH to ubiquinone	1962-06-01	55/18560	2.76719e-08	3.29934e-06	2.82769e-06	NDUFA12/NDUFA13/NDUFA6/NDUFB11/NDUFB9/NDUFS7	6
GO:0033108	GO:0033108	mitochondrial respiratory chain complex assembly	1962-07-01	102/18560	4.7192e-08	5.22483e-06	4.47792e-06	NDUFA12/NDUFA13/NDUFA6/NDUFAF3/NDUFB11/NDUFB9/NDUFS7	7
GO:0009060	GO:0009060	aerobic respiration	1962-06-01	87/18560	4.43701e-07	4.58491e-05	3.92948e-05	COX4I1/COX5A/COX6C/COX7A2L/CYCS/NDUFS7	6
GO:0052548	GO:0052548	regulation of endopeptidase activity	1962-09-01	432/18560	1.25515e-05	0.00121592	0.0010421	BIN1/CSTA/CSTB/CYCS/HMGB1/HSPE1/NDUFA13/PDCD6/PRDX3	9
GO:0052547	GO:0052547	regulation of peptidase activity	1962-09-01	464/18560	2.21023e-05	0.00201521	0.00172713	BIN1/CSTA/CSTB/CYCS/HMGB1/HSPE1/NDUFA13/PDCD6/PRDX3	9
GO:0043281	GO:0043281	regulation of cysteine-type endopeptidase activity involved in apoptotic process	1962-06-01	215/18560	8.06779e-05	0.00690727	0.00591984	CYCS/HMGB1/HSPE1/NDUFA13/PDCD6/PRDX3	6
GO:0043280	GO:0043280	positive regulation of cysteine-type endopeptidase activity involved in apoptotic process	1962-05-01	134/18560	8.46697e-05	0.00690727	0.00591984	CYCS/HMGB1/HSPE1/NDUFA13/PDCD6	5
GO:2000116	GO:2000116	regulation of cysteine-type endopeptidase activity	1962-06-01	239/18560	0.000144102	0.0109669	0.00939915	CYCS/HMGB1/HSPE1/NDUFA13/PDCD6/PRDX3	6
GO:2001056	GO:2001056	positive regulation of cysteine-type endopeptidase activity	1962-05-01	151/18560	0.000148584	0.0109669	0.00939915	CYCS/HMGB1/HSPE1/NDUFA13/PDCD6	5
GO:1902600	GO:1902600	proton transmembrane transport	1962-05-01	157/18560	0.000178262	0.0125594	0.0107639	COX4I1/COX5A/COX6C/COX7A2L/NDUFS7	5
GO:0010950	GO:0010950	positive regulation of endopeptidase activity	1962-05-01	181/18560	0.000344436	0.023212	0.0198937	CYCS/HMGB1/HSPE1/NDUFA13/PDCD6	5
GO:0045988	GO:0045988	negative regulation of striated muscle contraction	1962-02-01	10/18560	0.000485636	0.031364	0.0268804	BIN1/SRI	2
GO:0010952	GO:0010952	positive regulation of peptidase activity	1962-05-01	201/18560	0.000555892	0.0344653	0.0295383	CYCS/HMGB1/HSPE1/NDUFA13/PDCD6	5
GO:0032760	GO:0032760	positive regulation of tumor necrosis factor production	1962-03-01	50/18560	0.000622109	0.0370873	0.0317855	DDT/HMGB1/MIF	3
GO:1903557	GO:1903557	positive regulation of tumor necrosis factor superfamily cytokine production	1962-03-01	52/18560	0.000698137	0.0392596	0.0336472	DDT/HMGB1/MIF	3
GO:1905522	GO:1905522	negative regulation of macrophage migration	1962-02-01	12/18560	0.000709205	0.0392596	0.0336472	DDT/MIF	2
GO:0032781	GO:0032781	positive regulation of ATPase activity	1962-03-01	55/18560	0.000822882	0.0439816	0.0376943	DYNLL2/GABARAPL2/SSBP1	3
GO:1902430	GO:1902430	negative regulation of amyloid-beta formation	1962-02-01	14/18560	0.000973643	0.0484276	0.0415047	BIN1/PIN1	2
GO:0050920	GO:0050920	regulation of chemotaxis	1962-05-01	228/18560	0.000980457	0.0484276	0.0415047	DDT/DUSP3/CYRIB/HMGB1/MIF	5
GO:0032271	GO:0032271	regulation of protein polymerization	1962-05-01	229/18560	0.000999796	0.0484276	0.0415047	ARPC3/ARPC5/BIN1/CYRIB/TPPP3	5
GO:0032273	GO:0032273	positive regulation of protein polymerization	1962-04-01	135/18560	0.00107733	0.0496451	0.0425481	ARPC3/ARPC5/BIN1/TPPP3	4
GO:0072567	GO:0072567	chemokine (C-X-C motif) ligand 2 production	1962-02-01	15/18560	0.00112102	0.0496451	0.0425481	HMGB1/MIF	2
GO:2000341	GO:2000341	regulation of chemokine (C-X-C motif) ligand 2 production	1962-02-01	15/18560	0.00112102	0.0496451	0.0425481	HMGB1/MIF	2

[truncated: 7 more sheets: UTvsVinc Down MF, UTvsVinc Down BP, UTvsVinc Down CC, AvsCB DE downreg, AvsCB Down MF, AvsCB Down CC, AvsCB Down BP]
